# Supplementary material for: Altered regulation and expression of genes by BET family of proteins in COPD patients
Source: PLoS One. 2017 Mar 1;12(3):e0173115. doi: 10.1371/journal.pone.0173115 (PMC5332090; doi:10.1371/journal.pone.0173115)
Supplement: S2 Appendix — A table containing a complete list of significantly differentially expressed genes on LPS and JQ1 treatment described in Fig 1B. (XLSX) [file pone.0173115.s002.xlsx]

## Sheet: Lists 
Criteria:protein coding only, baseMean >5, LPS induction >2 LFC, JQ1 Repression < -2 LFC of LPS. Also remove all genes with JQ1 alone effect of < -2 LFC2
Counts of genes	212
	66				146				86
	34	20	9	3	65	10	48	23	50	4	6	26
LPS	6h only				6h + 24h				24h only
LPS + JQ1	no effect	6h only	6h + 24h	24h only	no effect	6h only	6h + 24h	24h only	no effect	6h only	6h + 24h	24h only			Group1	Group2	Group3
	HIVEP2	APOBEC3A	ETV7	F3	CD38	SLAMF7	ACOD1	TNFRSF	TMEM132A	JAK3	ABCB5	SLC7A2			A4GALT	ABCA6	CCL20
	ATP2B1	BRIP1	XAF1	LIF	MAMLD1	LAMA3	BCL2L14	TNIP3	PLAUR	ARID5B	FAM65B	IL32			ABTB2	ACOD1	CCL3L3
	FSCN1	CXCL11	CMPK2	IL18	TNC	LAMP3	C1QTNF1	PTGS2	VCAN	NNMT	IL18R1	CP			ACSL1	ANKRD22	CCL4L2
	KLF5	DHX58	CASP5		TRAF1	PDGFRL	CCL1	CCM2L	CA12	PKIG	AK4	GZMB			ADA	APOBEC3A	CCM2L
	FLT1	EPSTI1	ANKRD22		NTN1	WNT5A	CCL15	JAG1	CD82		RHOH	NKG7			AKAP2	BCL2L14	CD274
	NBN	HELZ2	ABCA6		NFKB2	FFAR2	CCL8	MAP1LC3A	NFKBIA		LAMB3	CCL24			ATP2B1	BRIP1	CSF3
	SPAG1	HESX1	CLDN1		TP53INP2	MYH11	CD80	CYP3A5	PLTP			KIAA1211			C11orf96	C1QTNF1	CXCL1
	DDX58	IFI44	USP18		CXCL2	IGFBP4	CHST3	CSF3	PROCR			VEGFA			CCL19	CASP5	CXCL8
	RND3	IFIT1	IL1RN		GRAMD1A	NIPAL4	CSF2	CCL20	SLCO4A1			HBEGF			CCL3	CCL1	CYP3A5
	RNF19B	IFIT3			ICAM1	TNFRSF4	CYP27B1	CD274	PIM2			ADGRE3			CCL4	CCL15	ELOVL7
	PLA2G4A	ISG20			CD40		CYP3A7	G0S2	CRISPLD2			ZSWIM4			CCL5	CCL8	G0S2
	IFIT2	KANK1			HPN		DNAAF1	IL1B	MET			PTPRF			CCNA1	CHST3	GPR132
	NT5C3A	MX1			SCN1B		EBI3	IL6	CCL7			PLA1A			CCR7	CLDN1	IL1B
	GFPT2	MX2			NAMPT		EDN1	MCOLN2	PDE4D			PID1			CD38	CMPK2	IL6
	CCNA1	OAS2			MAP3K8		FPR2	TMEM171	DPYSL3			GNA14			CD40	CSF2	IL7R
	OASL	PAX5			NFKB1		GP1BA	CXCL1	KYNU			CXCR5			CDC42EP2	CXCL11	JAG1
	SLC22A23	RSAD2			EHD1		HEY1	ELOVL7	PI3			RCAN2			CH25H	CYP27B1	MAP1LC3A
	HERC5	SLC38A5			SOD2		HSD11B1	IL7R	NEURL2			ADGRG2			CHST2	CYP3A7	MARCKS
	TNIK	STAP1			GBP1		IDO1	CXCL8	MT1G			ADGRE1			CKB	DHX58	MCOLN2
	REL	TNFSF10			TNFAIP3		IDO2	GPR132	MT2A			SLC24A3			CXCL10	DNAAF1	PTGS2
	NKX3-1				TNFAIP6		IFI44L	CCL4L2	C3			CD300E			CXCL2	EBI3	TMEM171
	XIRP1				EREG		IFITM1	CCL3L3	ASS1			TNFRSF18			CXCL3	EDN1	TNFRSF
	MFSD2A				HS3ST3B1		IL12B	MARCKS	AOC2			MT1F			DDX58	EPSTI1	TNIP3
	CXCL10				TNFSF9		IL19		MYH10			CLLU1OS			DNAJB5	ETV7
	PTGER4				CCR7		IL23A		AMPD3			MT1M			DUSP5	FFAR2
	UNC5C				A4GALT		IL27		PPP1R1A			CCL23			DUSP8	FPR2
	SYNM				MYO1B		IL2RA		ENPP2						EHD1	HELZ2
	TNFAIP2				GCH1		IL36G		PNRC1						EREG	HESX1		Group3
	IRF7				IRAK2		INHBA		PTGES						ETV5	HEY1
	C11orf96				IL15RA		ITGB8		BTBD11						F3	HSD11B1
	ISG15				STK26		LAD1		BMP6						FAM124A	IDO1
	PELI1				DNAJB5		MYO1G		SLC2A6						FLT1	IDO2
	AKAP2				IER3		NDP		CXCL5						FSCN1	IFI44
	LYN				CH25H		NEURL3		MMP10						GBP1	IFI44L
					DUSP5		NHS		C15orf48						GBP5	IFIT1
					STAT4		OSM		MN1						GCH1	IFIT3
					NFKBIZ		PDE4B		MT1E						GCNT4	IFITM1
					TNIP1		PNPLA1		2003-03-01						GFPT2	IGFBP4
					WTAP		POU2F2		MSC						GJB2	IL12B
					CDC42EP2		PSTPIP2		HIST1H2BC						GRAMD1A	IL19
					FAM124A		PTGIR		SPACA6						HERC5	IL23A
					ACSL1		RASGRP1		LIMK2						HIVEP2	IL27
					GBP5		SGPP2		HIST2H2BE						HPN	IL2RA
					NCF1		SLAMF1		MT1X						HS3ST3B1	IL36G
					PTX3		SLC1A2		MMP1						ICAM1	INHBA
					CXCL3		SLC39A8		SERPINB2						IER3	ISG20
					ZC3H12A		SSTR2		MT1H						IFIT2	KANK1
					GJB2		TNFSF15		TMEM158						IL15RA	LAD1
					ABTB2				ITGB3						IL18	LAMA3
					CKB				C17orf96						IRAK2	LAMP3
					SERPINB9										IRF7	MX1
					SYNPO										ISG15	MX2
					CCL19										ITGA1	MYH11
					CHST2										KLF5	NDP
					GCNT4										LIF	NEURL3
					DUSP8										LYN	NIPAL4
					SOCS3										MAMLD1	OAS2
					SOCS1										MAP3K8	OSM
					ADA										MFSD2A	PAX5
					ITGA1										MYO1B	PDE4B
					TNF										NAMPT	PDGFRL
					ETV5										NBN	PNPLA1
					CCL5										NCF1	POU2F2
					CCL4										NFKB1	PSTPIP2
					CCL3										NFKB2	PTGIR
															NFKBIZ	RASGRP1
															NKX3-1	RSAD2
															NT5C3A	SGPP2
															NTN1	SLAMF1
															OASL	SLAMF7
															PELI1	SLC1A2
															PLA2G4A	SLC38A5
															PTGER4	SLC39A8
															PTX3	SSTR2
															REL	STAP1
															RND3	TNFRSF4
															RNF19B	TNFSF10
															SCN1B	USP18
															SERPINB9	WNT5A
															SLC22A23	XAF1
															SOCS1
															SOCS3
															SOD2
															SPAG1
															STAT4
															STK26
															SYNM
															SYNPO
															TNC
															TNF
															TNFAIP2
															TNFAIP3
															TNFAIP6
															TNFSF9
															TNIK
															TNIP1
															TP53INP2
															TRAF1
															UNC5C
															WTAP
															XIRP1
															ZC3H12A
