# Supplementary material for: Altered regulation and expression of genes by BET family of proteins in COPD patients
Source: PLoS One. 2017 Mar 1;12(3):e0173115. doi: 10.1371/journal.pone.0173115 (PMC5332090; doi:10.1371/journal.pone.0173115)
Supplement: S3 Appendix — A table containing a combined NGS values for all differentially expressed genes on treatment with LPS and JQ1. (XLSX) [file pone.0173115.s003.xlsx]

## Sheet: Sheet1
gene_id	Description	Associated.Gene.Name	Gene.type	baseMean	LFC.LPSvU_6h	lfcSE.LPSvU_6h	stat.LPSvU_6h	pvalue.LPSvU_6h	padj.LPSvU_6h	LFC.LPSvU_24h	lfcSE.LPSvU_24h	stat.LPSvU_24h	pvalue.LPSvU_24h	padj.LPSvU_24h	LFC.LPS_JQ1vLPS_6h	lfcSE.LPS_JQ1vLPS_6h	stat.LPS_JQ1vLPS_6h	pvalue.LPS_JQ1vLPS_6h	padj.LPS_JQ1vLPS_6h	LFC.LPS_JQ1vLPS_24h	lfcSE.LPS_JQ1vLPS_24h	stat.LPS_JQ1vLPS_24h	pvalue.LPS_JQ1vLPS_24h	padj.LPS_JQ1vLPS_24h	LFC.JQ1vU_6h	lfcSE.JQ1vU_6h	stat.JQ1vU_6h	pvalue.JQ1vU_6h	padj.JQ1vU_6h	LFC.JQ1vU_24h	lfcSE.JQ1vU_24h	stat.JQ1vU_24h	pvalue.JQ1vU_24h	padj.JQ1vU_24h
ENSG00000187193	metallothionein 1X [Source:HGNC Symbol;Acc:HGNC:7405]	MT1X	protein_coding	381.469	0.031724	0.262822	0.120705	0.903925	0.944955	3.37206	0.267301	12.6152	1.74068e-36	1.01074e-34	3.859	0.263131	14.6657	1.06944e-48	6.92631e-47	1.87837	0.254071	7.39307	1.43472e-13	9.2629e-13	3.94972	0.309288	12.7704	2.39951e-37	4.17864e-35	3.67313	0.317071	11.5846	4.93371e-31	2.46992e-29
ENSG00000007516	BAI1 associated protein 3 [Source:HGNC Symbol;Acc:HGNC:948]	BAIAP3	protein_coding	25.5902	0.0592245	0.371967	0.15922	0.873496	0.926524	-0.656821	0.396215	-1.65774	0.0973703	0.213367	4.0379	0.311126	12.9784	1.62323e-38	6.26399e-37	5.48491	0.334604	16.3922	2.17273e-60	1.07896e-58	3.67948	0.346192	10.6284	2.19745e-26	1.67726e-24	4.72598	0.342639	13.7929	2.81165e-43	3.29621e-41
ENSG00000104808	dihydrodiol dehydrogenase [Source:HGNC Symbol;Acc:HGNC:17887]	DHDH	protein_coding	622.974	-1.0172	0.23467	-4.33458	1.46037e-05	7.77457e-05	-1.91	0.238737	-8.00044	1.23973e-15	2.21228e-14	3.49807	0.232311	15.0577	3.07062e-51	2.33103e-49	7.08696	0.232381	30.4972	2.84142e-204	2.77008e-201	3.64278	0.262608	13.8715	9.42199e-44	3.0179e-41	5.35563	0.26054	20.5559	6.81592e-94	5.26047e-91
ENSG00000125266	ephrin B2 [Source:HGNC Symbol;Acc:HGNC:3227]	EFNB2	protein_coding	13.2543	0.473067	0.432468	1.09388	0.274008	0.43321	0.877418	0.475115	1.84675	0.0647837	0.154518	3.7053	0.397234	9.32777	1.08125e-20	1.58952e-19	3.27908	0.410976	7.97877	1.47799e-15	1.09419e-14	3.54265	0.450693	7.86046	3.82721e-15	9.17289e-14	3.55904	0.484696	7.34282	2.09135e-13	2.55866e-12
ENSG00000187961	kelch like family member 17 [Source:HGNC Symbol;Acc:HGNC:24023]	KLHL17	protein_coding	62.3827	0.025216	0.15354	0.16423	0.86955	0.924486	0.181294	0.15379	1.17884	0.238463	0.414677	-0.470751	0.160618	-2.93088	0.00338006	0.00862024	-0.166932	0.154174	-1.08275	0.278918	0.38281	-0.268478	0.189235	-1.41876	0.15597	0.266364	-0.0136357	0.19026	-0.0716686	0.942866	0.965223
ENSG00000187583	pleckstrin homology domain containing N1 [Source:HGNC Symbol;Acc:HGNC:25284]	PLEKHN1	protein_coding	11.2027	0.841346	0.331733	2.53621	0.0112059	0.0315328	1.51306	0.33803	4.47611	7.6017e-06	4.77147e-05	-0.614308	0.333988	-1.83931	0.0658694	0.123354	-0.3755	0.322935	-1.16277	0.244921	0.344444	-0.129186	0.399869	-0.32307	0.746642	0.834642	1.33178	0.395768	3.36505	0.000765302	0.00249572
ENSG00000136244	interleukin 6 [Source:HGNC Symbol;Acc:HGNC:6018]	IL6	protein_coding	1259.47	8.44459	0.350558	24.089	3.26165e-128	4.71581e-125	8.30787	0.363003	22.8865	6.32833e-116	9.0169e-113	-1.19453	0.337479	-3.53957	0.00040078	0.00120592	-3.62709	0.333117	-10.8883	1.31028e-27	1.93235e-26	0.332919	0.426406	0.780756	0.434946	0.576063	0.849069	0.445201	1.90716	0.0565002	0.111017
ENSG00000139438	family with sequence similarity 222 member A [Source:HGNC Symbol;Acc:HGNC:25915]	FAM222A	protein_coding	19.1442	-0.114342	0.339414	-0.336881	0.736206	0.840515	-0.107034	0.372889	-0.287038	0.774083	0.876586	4.1986	0.292982	14.3306	1.40977e-46	7.8654e-45	3.33481	0.313856	10.6253	2.27292e-26	3.15129e-25	3.54196	0.326433	10.8505	1.98344e-27	1.67028e-25	3.0025	0.3572	8.40567	4.25441e-17	7.2765e-16
ENSG00000158373	histone cluster 1, H2bd [Source:HGNC Symbol;Acc:HGNC:4747]	HIST1H2BD	protein_coding	128.207	0.00807074	0.225031	0.035865	0.97139	0.98395	1.07817	0.220402	4.89184	9.9898e-07	7.12793e-06	3.76859	0.201375	18.7143	3.78325e-78	7.70078e-76	4.6794	0.18247	25.6448	4.83637e-145	2.036e-142	3.40344	0.235542	14.4494	2.52939e-47	9.86297e-45	5.18722	0.238405	21.758	5.79641e-105	6.71043e-102
ENSG00000109089	cerebellar degeneration related protein 2 like [Source:HGNC Symbol;Acc:HGNC:29999]	CDR2L	protein_coding	54.9031	-1.19271	0.25048	-4.7617	1.91968e-06	1.1898e-05	-1.29157	0.231046	-5.59012	2.26916e-08	2.01108e-07	3.96952	0.232734	17.0561	3.15155e-65	4.19973e-63	3.73794	0.215128	17.3755	1.26587e-67	7.92155e-66	3.19341	0.230999	13.8243	1.81837e-43	5.62348e-41	2.97517	0.223899	13.288	2.71709e-40	2.55475e-38
ENSG00000180573	histone cluster 1, H2ac [Source:HGNC Symbol;Acc:HGNC:4733]	HIST1H2AC	protein_coding	595.956	-0.00961541	0.15222	-0.0631679	0.949633	0.971355	0.917938	0.150084	6.11615	9.58659e-10	9.92579e-09	3.64832	0.148641	24.5445	4.95263e-133	5.73359e-130	4.0548	0.142287	28.4974	1.26231e-178	9.35268e-176	3.16118	0.179728	17.5887	3.00586e-69	3.85115e-66	4.18637	0.179693	23.2973	4.71874e-120	8.74053e-117
ENSG00000163739	C-X-C motif chemokine ligand 1 [Source:HGNC Symbol;Acc:HGNC:4602]	CXCL1	protein_coding	3510.88	7.75967	0.270557	28.6804	6.70629e-181	3.87847e-177	7.42999	0.273268	27.1894	8.6797e-163	5.35913e-159	-1.32129	0.269877	-4.8959	9.7855e-07	4.25585e-06	-3.45424	0.265067	-13.0316	8.09282e-39	1.89033e-37	-0.797482	0.336346	-2.37101	0.0177394	0.0444153	0.365362	0.334987	1.09068	0.275415	0.401916
ENSG00000270882	histone cluster 2, H4a [Source:HGNC Symbol;Acc:HGNC:4794]	HIST2H4A	protein_coding	14.0335	0.0429126	0.40893	0.104939	0.916424	0.952208	0.0558549	0.427979	0.130509	0.896164	0.94487	3.76213	0.352402	10.6757	1.32303e-26	2.77536e-25	4.4164	0.355291	12.4304	1.78795e-35	3.75491e-34	3.14042	0.390978	8.0322	9.57369e-16	2.44272e-14	4.03677	0.400528	10.0786	6.86788e-24	2.05515e-22
ENSG00000078808	stromal cell derived factor 4 [Source:HGNC Symbol;Acc:HGNC:24188]	SDF4	protein_coding	1334.17	0.399333	0.056139	7.11329	1.13305e-12	1.50294e-11	0.371898	0.0561758	6.62025	3.58594e-11	4.29363e-10	-0.261348	0.0572432	-4.56557	4.98144e-06	1.99635e-05	0.0368067	0.0558596	0.658915	0.509951	0.61755	0.0883437	0.0710571	1.24328	0.213765	0.33956	0.0733976	0.0714198	1.02769	0.304094	0.434503
ENSG00000198821	CD247 molecule [Source:HGNC Symbol;Acc:HGNC:1677]	CD247	protein_coding	18.5993	0.161176	0.345098	0.467046	0.640467	0.773312	0.57966	0.348467	1.66346	0.0962208	0.211273	1.98414	0.335424	5.91532	3.31222e-09	1.88834e-08	0.25216	0.338454	0.745035	0.45625	0.566202	3.09083	0.384222	8.0444	8.66717e-16	2.23688e-14	1.65422	0.398478	4.15134	3.30541e-05	0.000140717
ENSG00000160087	ubiquitin conjugating enzyme E2 J2 [Source:HGNC Symbol;Acc:HGNC:19268]	UBE2J2	protein_coding	251.732	0.150687	0.0915474	1.64601	0.0997626	0.198005	0.134218	0.092377	1.45293	0.146242	0.29143	0.160783	0.0928216	1.73218	0.0832422	0.150268	-0.0370867	0.0922231	-0.402141	0.68758	0.771695	-0.0786246	0.115596	-0.680169	0.496398	0.632109	0.150976	0.116498	1.29595	0.194992	0.306461
ENSG00000162572	sodium channel epithelial 1 delta subunit [Source:HGNC Symbol;Acc:HGNC:10601]	SCNN1D	protein_coding	14.0299	-0.277724	0.324364	-0.856211	0.391881	0.55813	-0.555174	0.312445	-1.77687	0.0755896	0.174538	0.293564	0.330091	0.889343	0.373819	0.507196	0.63795	0.312211	2.04333	0.0410196	0.0737819	0.314699	0.371336	0.847477	0.396729	0.539469	0.154184	0.362679	0.425124	0.670746	0.771261
ENSG00000149212	sestrin 3 [Source:HGNC Symbol;Acc:HGNC:23060]	SESN3	protein_coding	236.624	0.213643	0.15893	1.34426	0.178866	0.313752	-0.0121028	0.154842	-0.0781624	0.937699	0.967251	2.80985	0.154569	18.1786	7.62719e-74	1.34551e-71	2.11636	0.150291	14.0818	4.9167e-45	1.48326e-43	3.04935	0.18801	16.2191	3.69603e-59	2.28606e-56	2.36212	0.185906	12.706	5.47944e-37	4.01169e-35
ENSG00000169972	pseudouridylate synthase-like 1 [Source:HGNC Symbol;Acc:HGNC:26914]	PUSL1	protein_coding	53.4614	-0.384754	0.197298	-1.95011	0.0511628	0.11479	-0.296009	0.201698	-1.46758	0.142218	0.285036	0.675874	0.200114	3.37745	0.000731608	0.00210854	0.592286	0.200292	2.95711	0.00310539	0.00703795	0.101188	0.238981	0.423413	0.671994	0.776347	0.264467	0.244255	1.08275	0.278921	0.405817
ENSG00000042832	thyroglobulin [Source:HGNC Symbol;Acc:HGNC:11764]	TG	protein_coding	6.55509	-0.100186	0.468821	-0.213699	0.830782	0.900314	0.666559	0.478919	1.3918	0.163984	0.316436	3.32305	0.436164	7.6188	2.56045e-14	2.34672e-13	1.34029	0.440678	3.04142	0.00235467	0.00545193	3.04542	0.47164	6.45709	1.06735e-10	1.4036e-09	2.32004	0.496649	4.67138	2.99183e-06	1.50265e-05
ENSG00000224051	ceramide-1-phosphate transfer protein [Source:HGNC Symbol;Acc:HGNC:28116]	CPTP	protein_coding	118.354	-0.056625	0.122642	-0.46171	0.644289	0.775794	-0.123802	0.123152	-1.00528	0.314763	0.501321	0.149077	0.124831	1.19424	0.232384	0.350412	0.162312	0.123114	1.31838	0.187375	0.275828	0.107057	0.153	0.699722	0.484101	0.620989	0.358096	0.152987	2.34069	0.019248	0.0442126
ENSG00000114790	Rho guanine nucleotide exchange factor 26 [Source:HGNC Symbol;Acc:HGNC:24490]	ARHGEF26	protein_coding	8.20408	0.686014	0.416951	1.64531	0.0999058	0.19819	-0.288072	0.458947	-0.62768	0.530214	0.704923	2.45632	0.374458	6.55966	5.39303e-11	3.70668e-10	3.61064	0.407666	8.85685	8.23048e-19	7.45128e-18	2.92178	0.435432	6.71008	1.94517e-11	2.84356e-10	2.77999	0.451225	6.16099	7.22936e-10	6.0103e-09
ENSG00000175756	aurora kinase A interacting protein 1 [Source:HGNC Symbol;Acc:HGNC:24114]	AURKAIP1	protein_coding	268.864	0.0375996	0.115716	0.324929	0.745235	0.846747	0.0762521	0.116204	0.656192	0.511701	0.689076	0.0272868	0.118154	0.230943	0.817359	0.88393	-0.122855	0.116372	-1.0557	0.291103	0.396246	-0.310998	0.145819	-2.13277	0.032944	0.0751031	0.0160443	0.146136	0.109791	0.912575	0.945711
ENSG00000188763	frizzled class receptor 9 [Source:HGNC Symbol;Acc:HGNC:4047]	FZD9	protein_coding	5.23381	0.893623	0.505655	1.76726	0.0771851	0.161282	0.906824	0.502923	1.80311	0.0713714	0.167005	2.92637	0.467413	6.26077	3.83075e-10	2.40777e-09	1.89967	0.464258	4.09184	4.27968e-05	0.000128606	2.8393	0.518691	5.47398	4.40047e-08	3.8635e-07	2.55598	0.520833	4.90749	9.22497e-07	5.04351e-06
ENSG00000187837	histone cluster 1, H1c [Source:HGNC Symbol;Acc:HGNC:4716]	HIST1H1C	protein_coding	167.588	-0.136316	0.177098	-0.76972	0.441466	0.605489	0.772601	0.18101	4.26827	1.96992e-05	0.000115874	3.15277	0.166934	18.8863	1.47856e-79	3.2604e-77	4.03628	0.158979	25.3887	3.36248e-142	1.35398e-139	2.78274	0.197177	14.1129	3.16192e-45	1.11206e-42	4.23089	0.20221	20.9232	3.28942e-97	3.20684e-94
ENSG00000184678	histone cluster 2, H2be [Source:HGNC Symbol;Acc:HGNC:4760]	HIST2H2BE	protein_coding	209.34	0.577831	0.19103	3.02482	0.00248778	0.00832137	2.4946	0.192055	12.989	1.41339e-38	9.15394e-37	3.4431	0.177083	19.4434	3.31559e-84	8.52981e-82	3.18912	0.164739	19.3587	1.72266e-83	1.70635e-81	2.78244	0.220818	12.6006	2.09435e-36	3.44646e-34	4.85471	0.224446	21.6298	9.41845e-104	1.02622e-100
ENSG00000197785	ATPase family, AAA domain containing 3A [Source:HGNC Symbol;Acc:HGNC:25567]	ATAD3A	protein_coding	107.546	-0.181031	0.124876	-1.44969	0.147145	0.269386	0.0940455	0.126881	0.741208	0.458567	0.643976	0.273471	0.12704	2.15264	0.0313473	0.0646887	0.270748	0.125418	2.15877	0.0308677	0.0572392	-0.289367	0.157652	-1.83548	0.0664342	0.134571	0.200137	0.159743	1.25287	0.210253	0.325383
ENSG00000228594	fibronectin type III domain containing 10 [Source:HGNC Symbol;Acc:HGNC:42951]	FNDC10	protein_coding	73.492	-1.43405	0.17213	-8.33119	8.00348e-17	1.57796e-15	-1.17571	0.164339	-7.15418	8.4174e-13	1.16966e-11	0.39707	0.181028	2.19342	0.0282771	0.0590504	0.710203	0.166088	4.27606	1.90227e-05	5.96509e-05	-0.299366	0.203934	-1.46796	0.142116	0.247344	-0.100049	0.199388	-0.501778	0.615824	0.727018
ENSG00000215529	EF-hand calcium binding domain 8 [Source:HGNC Symbol;Acc:HGNC:34532]	EFCAB8	protein_coding	16.0637	0.209417	0.334578	0.625914	0.531372	0.686619	-0.0534425	0.296352	-0.180335	0.85689	0.923022	2.78471	0.298522	9.3283	1.07581e-20	1.58278e-19	1.27801	0.280697	4.55297	5.28942e-06	1.76279e-05	2.737	0.343444	7.96927	1.59619e-15	3.9876e-14	1.74644	0.324873	5.37576	7.62621e-08	4.86601e-07
ENSG00000197530	mindbomb E3 ubiquitin protein ligase 2 [Source:HGNC Symbol;Acc:HGNC:30577]	MIB2	protein_coding	160.091	-0.233416	0.113982	-2.04782	0.0405772	0.0950985	-0.400489	0.111684	-3.58591	0.000335904	0.00154238	0.268602	0.116531	2.30499	0.0211673	0.0455115	0.971393	0.110236	8.81196	1.22977e-18	1.10471e-17	0.153969	0.138783	1.10942	0.267247	0.40269	0.531255	0.135308	3.92625	8.62791e-05	0.000340249
ENSG00000248333	cyclin dependent kinase 11B [Source:HGNC Symbol;Acc:HGNC:1729]	CDK11B	protein_coding	166.253	0.215906	0.080555	2.68023	0.00735722	0.0217755	0.0664824	0.0812641	0.818102	0.413299	0.602893	-0.19964	0.0822149	-2.42826	0.0151713	0.033829	0.243089	0.0801073	3.03454	0.00240901	0.00556594	-0.229423	0.104315	-2.19933	0.0278544	0.065191	0.128283	0.10339	1.24077	0.214689	0.330784
ENSG00000124635	histone cluster 1, H2bj [Source:HGNC Symbol;Acc:HGNC:4761]	HIST1H2BJ	protein_coding	10.068	0.175984	0.411011	0.428174	0.668525	0.793956	0.914104	0.418278	2.1854	0.0288597	0.079125	3.16601	0.37647	8.40974	4.10934e-17	4.67838e-16	1.75993	0.371424	4.73832	2.15496e-06	7.51436e-06	2.73351	0.428621	6.37745	1.80055e-10	2.28729e-09	2.37002	0.451266	5.25194	1.50507e-07	9.18562e-07
ENSG00000008128	cyclin dependent kinase 11A [Source:HGNC Symbol;Acc:HGNC:1730]	CDK11A	protein_coding	31.565	0.132529	0.219935	0.602583	0.546786	0.699664	0.221802	0.217095	1.02168	0.306933	0.493432	0.213118	0.222154	0.959329	0.337393	0.470066	0.118778	0.214571	0.553561	0.579879	0.679611	0.252073	0.25845	0.975324	0.3294	0.47048	0.54525	0.255969	2.13014	0.0331602	0.0707633
ENSG00000215790	solute carrier family 35 member E2 [Source:HGNC Symbol;Acc:HGNC:20863]	SLC35E2	protein_coding	7.86064	-0.383211	0.353	-1.08558	0.277663	0.437434	-0.611468	0.343919	-1.77794	0.0754136	0.174241	-0.477052	0.377327	-1.2643	0.206124	0.318887	0.724777	0.343243	2.11156	0.0347245	0.0635826	0.101363	0.393057	0.257885	0.796495	0.869658	0.4555	0.381442	1.19415	0.232418	0.351981
ENSG00000008130	NAD kinase [Source:HGNC Symbol;Acc:HGNC:29831]	NADK	protein_coding	1126.83	0.0787389	0.101503	0.775726	0.437911	0.602757	0.49739	0.100811	4.93388	8.06113e-07	5.83951e-06	-0.384113	0.104032	-3.69226	0.000222272	0.000698058	-0.0948077	0.100635	-0.942094	0.346144	0.454597	0.0337303	0.127289	0.264989	0.791018	0.866688	0.0855073	0.126675	0.675015	0.499666	0.626842
ENSG00000111981	UL16 binding protein 1 [Source:HGNC Symbol;Acc:HGNC:14893]	ULBP1	protein_coding	12.4763	0.102167	0.379286	0.269366	0.787648	0.874674	-0.342162	0.400639	-0.854039	0.393083	0.582487	2.80338	0.350866	7.9899	1.35046e-15	1.3632e-14	2.6546	0.367325	7.22682	4.94419e-13	3.07526e-12	2.73297	0.395375	6.91235	4.76705e-12	7.62575e-11	2.33517	0.406553	5.74383	9.25613e-09	6.67645e-08
ENSG00000092853	claspin [Source:HGNC Symbol;Acc:HGNC:19715]	CLSPN	protein_coding	58.585	0.05268	0.215857	0.244051	0.807191	0.886475	0.56352	0.215668	2.6129	0.0089778	0.0290169	2.1844	0.205793	10.6146	2.54934e-26	5.28795e-25	2.21281	0.198058	11.1726	5.55498e-29	8.70516e-28	2.72019	0.243878	11.1539	6.85689e-29	6.47326e-27	2.64071	0.248281	10.636	2.02719e-26	7.23499e-25
ENSG00000183570	poly(rC) binding protein 3 [Source:HGNC Symbol;Acc:HGNC:8651]	PCBP3	protein_coding	22.6755	0.431378	0.31907	1.35199	0.17638	0.310238	0.0776647	0.318011	0.24422	0.80706	0.89516	2.61763	0.281807	9.28872	1.56157e-20	2.27041e-19	3.30302	0.27862	11.8549	2.02863e-32	3.75013e-31	2.67652	0.331756	8.06775	7.16074e-16	1.87233e-14	3.18559	0.32485	9.80634	1.05736e-22	2.96301e-21
ENSG00000067606	protein kinase C zeta [Source:HGNC Symbol;Acc:HGNC:9412]	PRKCZ	protein_coding	8.39319	0.0715882	0.385463	0.18572	0.852664	0.913813	-0.0528537	0.390952	-0.135192	0.89246	0.943175	-0.0751247	0.392657	-0.191324	0.848272	0.904735	-0.515971	0.400994	-1.28673	0.198188	0.28874	0.421117	0.428856	0.981955	0.326122	0.467038	0.231862	0.435838	0.531991	0.594732	0.709626
ENSG00000162585	Fanconi anemia core complex associated protein 20 [Source:HGNC Symbol;Acc:HGNC:26428]	FAAP20	protein_coding	88.0938	-0.090302	0.157004	-0.575156	0.565186	0.715497	0.0726356	0.153232	0.474024	0.635483	0.786677	-0.0807316	0.161196	-0.500828	0.616493	0.731678	0.0555932	0.152878	0.363643	0.716124	0.79387	0.128213	0.193973	0.660986	0.508622	0.643154	0.0506152	0.192011	0.263606	0.792084	0.862639
ENSG00000116151	MORN repeat containing 1 [Source:HGNC Symbol;Acc:HGNC:25852]	MORN1	protein_coding	15.8322	-0.0761702	0.269803	-0.282318	0.7777	0.868429	0.0864509	0.262086	0.329857	0.741508	0.857256	0.115503	0.274239	0.421177	0.673626	0.778049	0.583396	0.255398	2.28426	0.0223561	0.0429081	-0.309642	0.32645	-0.948514	0.342868	0.484425	1.18685	0.30334	3.91262	9.13016e-05	0.000358073
ENSG00000157916	retention in endoplasmic reticulum sorting receptor 1 [Source:HGNC Symbol;Acc:HGNC:30309]	RER1	protein_coding	973.787	0.152124	0.062713	2.42572	0.015278	0.0412309	0.111428	0.0628102	1.77405	0.0760547	0.17535	0.250835	0.0637033	3.93755	8.23185e-05	0.000276982	0.389506	0.0623415	6.24794	4.159e-10	2.07759e-09	0.155137	0.0789081	1.96605	0.0492932	0.105472	0.533674	0.0786628	6.78433	1.16629e-11	1.19752e-10
ENSG00000169715	metallothionein 1E [Source:HGNC Symbol;Acc:HGNC:7397]	MT1E	protein_coding	412.868	0.55243	0.242629	2.27685	0.0227949	0.0580399	4.66927	0.250758	18.6206	2.18773e-77	7.6459e-75	2.27841	0.245106	9.29558	1.46409e-20	2.13706e-19	0.145344	0.238635	0.609063	0.542482	0.647198	2.62419	0.291124	9.014	1.9867e-19	7.74684e-18	2.75745	0.301009	9.16067	5.15741e-20	1.15515e-18
ENSG00000157881	pantothenate kinase 4 [Source:HGNC Symbol;Acc:HGNC:19366]	PANK4	protein_coding	196.507	0.00854461	0.0868417	0.0983929	0.92162	0.955033	0.272713	0.0874664	3.11792	0.00182132	0.00710088	-0.247981	0.0894957	-2.77087	0.00559069	0.0136456	-0.0848531	0.0868908	-0.976549	0.328793	0.436513	-0.136627	0.110212	-1.23968	0.215093	0.341276	0.0435262	0.112437	0.387116	0.698671	0.792983
ENSG00000180596	histone cluster 1, H2bc [Source:HGNC Symbol;Acc:HGNC:4757]	HIST1H2BC	protein_coding	70.6858	0.496955	0.220636	2.25237	0.024299	0.0612505	2.03854	0.259326	7.86094	3.81256e-15	6.51477e-14	2.57659	0.205191	12.557	3.63721e-36	1.24763e-34	3.34907	0.201831	16.5935	7.77151e-62	4.0098e-60	2.62146	0.250766	10.4538	1.40773e-25	9.94116e-24	4.41103	0.28438	15.5111	2.92054e-54	5.94474e-52
ENSG00000102794	aconitate decarboxylase 1 [Source:HGNC Symbol;Acc:HGNC:33904]	ACOD1	protein_coding	189.01	7.1536	0.425466	16.8136	1.94095e-63	4.67715e-61	6.08872	0.44267	13.7545	4.78395e-43	3.88654e-41	-2.57256	0.392425	-6.55554	5.5442e-11	3.80776e-10	-4.8325	0.41818	-11.556	6.88279e-31	1.16963e-29	0.24533	0.507076	0.483812	0.628519	0.741946	1.04061	0.520211	2.00037	0.0454607	0.0924233
ENSG00000157870	family with sequence similarity 213 member B [Source:HGNC Symbol;Acc:HGNC:28390]	FAM213B	protein_coding	702.893	-0.763086	0.145708	-5.23709	1.63126e-07	1.18271e-06	-0.346836	0.145023	-2.39159	0.0167758	0.0497738	-0.335979	0.149792	-2.24298	0.0248982	0.0527255	-0.0883572	0.14526	-0.60827	0.543009	0.647618	-0.284031	0.180464	-1.57389	0.115512	0.209626	-0.490946	0.18042	-2.72112	0.00650611	0.0170722
ENSG00000215912	tetratricopeptide repeat domain 34 [Source:HGNC Symbol;Acc:HGNC:34297]	TTC34	protein_coding	9.69852	-0.282633	0.363535	-0.777458	0.436889	0.601568	0.459456	0.351129	1.30851	0.1907	0.353693	-0.0031502	0.375429	-0.00839094	0.993305	0.996155	0.693948	0.338603	2.04944	0.0404187	0.0727859	0.181405	0.406778	0.445956	0.655629	0.763291	1.36435	0.395744	3.44757	0.000565658	0.00189882
ENSG00000109107	aldolase, fructose-bisphosphate C [Source:HGNC Symbol;Acc:HGNC:418]	ALDOC	protein_coding	66.0491	-0.0164801	0.222173	-0.0741766	0.94087	0.966494	-0.745961	0.195885	-3.80815	0.000140008	0.000698947	2.54513	0.206097	12.3492	4.92096e-35	1.60477e-33	2.53239	0.188986	13.3999	6.05526e-41	1.55564e-39	2.60344	0.242171	10.7504	5.89909e-27	4.78787e-25	2.08167	0.22408	9.28984	1.54526e-20	3.6049e-19
ENSG00000125538	interleukin 1 beta [Source:HGNC Symbol;Acc:HGNC:5992]	IL1B	protein_coding	16969.9	6.7288	0.266873	25.2135	2.85203e-140	5.49809e-137	6.76117	0.267182	25.3055	2.77871e-141	8.57834e-138	0.533228	0.271121	1.96675	0.0492117	0.0959578	-3.8713	0.265935	-14.5573	5.24816e-48	1.7837e-46	-0.892627	0.322845	-2.76488	0.00569443	0.016657	-0.761672	0.324228	-2.34918	0.0188146	0.0433354
ENSG00000116213	WD repeat containing, antisense to TP73 [Source:HGNC Symbol;Acc:HGNC:12759]	WRAP73	protein_coding	174.317	-0.0528768	0.0862927	-0.612761	0.540034	0.694147	-0.0212112	0.0855242	-0.248014	0.804123	0.893347	-0.271688	0.0895542	-3.03378	0.0024151	0.0063465	-0.0176239	0.0858227	-0.205353	0.837296	0.886424	0.0949665	0.107885	0.880259	0.378719	0.521162	-0.135221	0.109952	-1.22982	0.218766	0.335613
ENSG00000125144	metallothionein 1G [Source:HGNC Symbol;Acc:HGNC:7399]	MT1G	protein_coding	656.738	0.00857323	0.288266	0.0297406	0.976274	0.987019	5.21371	0.296599	17.5783	3.61084e-69	8.91782e-67	2.25549	0.292985	7.69831	1.37882e-14	1.2925e-13	-0.745159	0.286714	-2.59897	0.00935046	0.0193734	2.57929	0.34152	7.55238	4.27366e-14	9.01842e-13	3.62686	0.349582	10.3749	3.22671e-25	1.06539e-23
ENSG00000198912	chromosome 1 open reading frame 174 [Source:HGNC Symbol;Acc:HGNC:27915]	C1orf174	protein_coding	210.614	0.0101347	0.0850668	0.119138	0.905166	0.945493	-0.226895	0.0848716	-2.67339	0.00750889	0.0247486	0.0693726	0.086551	0.801522	0.422829	0.556531	-0.0087778	0.0857397	-0.102377	0.918457	0.943034	0.114591	0.106934	1.07161	0.283896	0.420932	-0.252455	0.10905	-2.31504	0.0206107	0.0468276
ENSG00000205358	metallothionein 1H [Source:HGNC Symbol;Acc:HGNC:7400]	MT1H	protein_coding	259.869	-0.041707	0.336828	-0.123823	0.901456	0.943264	5.86097	0.351737	16.6629	2.43772e-62	4.60754e-60	1.86141	0.341141	5.45643	4.85814e-08	2.43934e-07	-1.88449	0.333456	-5.65139	1.59156e-08	6.87992e-08	2.44178	0.389676	6.26619	3.7e-10	4.48425e-09	3.73735	0.404482	9.23985	2.46855e-20	5.68011e-19
ENSG00000147576	alcohol dehydrogenase, iron containing 1 [Source:HGNC Symbol;Acc:HGNC:16354]	ADHFE1	protein_coding	27.4174	-0.668863	0.304032	-2.19997	0.0278087	0.0689259	-1.49065	0.269396	-5.53331	3.14243e-08	2.73017e-07	2.30563	0.286158	8.05719	7.80683e-16	8.03366e-15	2.81694	0.259562	10.8527	1.93649e-27	2.84228e-26	2.41725	0.295957	8.16759	3.14605e-16	8.64541e-15	2.12811	0.2716	7.83547	4.67109e-15	6.73327e-14
ENSG00000084710	EFR3 homolog B [Source:HGNC Symbol;Acc:HGNC:29155]	EFR3B	protein_coding	32.7684	-1.04285	0.344442	-3.02765	0.00246463	0.0082519	-0.563153	0.331761	-1.69747	0.0896088	0.200172	3.95809	0.33205	11.9202	9.29256e-33	2.67692e-31	3.78305	0.313232	12.0775	1.38932e-33	2.71173e-32	2.40614	0.358368	6.71417	1.8914e-11	2.76947e-10	2.70162	0.357368	7.55978	4.0376e-14	5.30415e-13
ENSG00000116237	isoprenylcysteine carboxyl methyltransferase [Source:HGNC Symbol;Acc:HGNC:5350]	ICMT	protein_coding	652.425	-0.596789	0.0600591	-9.9367	2.88204e-23	9.70939e-22	-0.196845	0.0591617	-3.32723	0.000877126	0.0036733	0.37048	0.0616347	6.0109	1.84502e-09	1.07639e-08	0.578775	0.0586807	9.86313	6.01438e-23	6.88957e-22	0.146467	0.0741355	1.97567	0.0481925	0.103611	0.269334	0.0742458	3.6276	0.000286066	0.00102136
ENSG00000158292	G protein-coupled receptor 153 [Source:HGNC Symbol;Acc:HGNC:23618]	GPR153	protein_coding	291.996	-0.720013	0.11569	-6.22364	4.85741e-10	4.90262e-09	-0.128106	0.115808	-1.10619	0.268644	0.449919	0.0874121	0.119566	0.731078	0.464732	0.59742	0.610002	0.114974	5.30556	1.12329e-07	4.46496e-07	0.273325	0.141379	1.93328	0.0532018	0.112295	0.920274	0.141901	6.4853	8.85542e-11	8.20555e-10
ENSG00000130518	KIAA1683 [Source:HGNC Symbol;Acc:HGNC:29350]	KIAA1683	protein_coding	29.4493	-0.362149	0.338761	-1.06904	0.285052	0.445705	-0.295297	0.334536	-0.882706	0.377395	0.566582	2.08552	0.325763	6.40195	1.53405e-10	1.00656e-09	4.05264	0.308858	13.1214	2.48323e-39	5.91219e-38	2.39115	0.360528	6.63236	3.30353e-11	4.69536e-10	3.96821	0.353862	11.214	3.47999e-29	1.52028e-27
ENSG00000272196	histone cluster 2, H2aa4 [Source:HGNC Symbol;Acc:HGNC:29668]	HIST2H2AA4	protein_coding	5.90227	0.547015	0.486974	1.12329	0.261313	0.418067	0.686323	0.48974	1.4014	0.161093	0.31229	2.61789	0.444126	5.89446	3.75906e-09	2.13194e-08	2.96441	0.43507	6.81365	9.51529e-12	5.42814e-11	2.36616	0.497312	4.7579	1.95619e-06	1.28199e-05	2.34141	0.504919	4.6372	3.53162e-06	1.7491e-05
ENSG00000215788	TNF receptor superfamily member 25 [Source:HGNC Symbol;Acc:HGNC:11910]	TNFRSF25	protein_coding	7.37521	0.452118	0.42753	1.05751	0.290278	0.451243	1.09002	0.433916	2.51205	0.0120033	0.0373459	-0.855174	0.438205	-1.95154	0.0509931	0.0989468	-1.70876	0.443475	-3.85312	0.000116624	0.000329003	-0.380006	0.484184	-0.784838	0.432549	0.573905	-0.587051	0.498848	-1.17681	0.23927	0.360106
ENSG00000162408	nucleolar protein 9 [Source:HGNC Symbol;Acc:HGNC:26265]	NOL9	protein_coding	107.092	0.33452	0.125716	2.66091	0.00779297	0.0229205	0.170822	0.126511	1.35026	0.176934	0.334423	-0.151968	0.127421	-1.19264	0.23301	0.351098	0.394637	0.124231	3.17663	0.00148995	0.00356891	0.0131502	0.15953	0.0824308	0.934304	0.961097	0.306661	0.159031	1.92831	0.0538162	0.106557
ENSG00000143434	semaphorin 6C [Source:HGNC Symbol;Acc:HGNC:10740]	SEMA6C	protein_coding	41.8661	-1.09566	0.28479	-3.84725	0.00011945	0.000536211	-0.595747	0.282404	-2.10956	0.0348966	0.0927654	3.81605	0.270111	14.1277	2.56468e-45	1.34959e-43	3.97805	0.257012	15.4781	4.87782e-54	1.99894e-52	2.34705	0.284596	8.24695	1.62486e-16	4.60428e-15	3.05335	0.287769	10.6104	2.66574e-26	9.36953e-25
ENSG00000116273	PHD finger protein 13 [Source:HGNC Symbol;Acc:HGNC:22983]	PHF13	protein_coding	135.816	0.274912	0.0838856	3.27723	0.00104833	0.00387814	-0.120256	0.0846233	-1.42108	0.155294	0.304587	-0.185487	0.0849677	-2.18303	0.0290339	0.0604603	0.0604815	0.08502	0.711379	0.476849	0.585954	-0.0658288	0.109157	-0.603068	0.546464	0.675156	-0.240694	0.111583	-2.15708	0.0309992	0.0667207
ENSG00000041988	THAP domain containing 3 [Source:HGNC Symbol;Acc:HGNC:20855]	THAP3	protein_coding	68.0904	0.337775	0.140064	2.41158	0.0158835	0.0426261	-0.160722	0.140279	-1.14573	0.251908	0.430451	-0.246563	0.142258	-1.7332	0.0830596	0.150055	-0.0538971	0.14165	-0.380494	0.703579	0.784337	-0.0371793	0.178929	-0.207788	0.835395	0.895612	0.158361	0.175921	0.900183	0.368023	0.502202
ENSG00000107242	phosphatidylinositol-4-phosphate 5-kinase type 1 beta [Source:HGNC Symbol;Acc:HGNC:8995]	PIP5K1B	protein_coding	14.8854	0.116127	0.313711	0.370173	0.711253	0.823232	-0.321663	0.286079	-1.12439	0.260849	0.440783	2.00963	0.285501	7.03896	1.93683e-12	1.52016e-11	1.7416	0.268844	6.47813	9.2869e-11	4.90788e-10	2.32959	0.326502	7.13498	9.68009e-13	1.71913e-11	1.55116	0.311754	4.9756	6.50472e-07	3.63131e-06
ENSG00000171735	calmodulin binding transcription activator 1 [Source:HGNC Symbol;Acc:HGNC:18806]	CAMTA1	protein_coding	199.749	-0.125858	0.101695	-1.23761	0.215861	0.361596	0.234787	0.100451	2.33734	0.0194216	0.0565373	0.470412	0.102647	4.58283	4.58717e-06	1.84874e-05	0.366576	0.0988183	3.7096	0.000207588	0.000564633	0.142667	0.126801	1.12513	0.260533	0.395228	0.254484	0.127249	1.99989	0.0455123	0.0925079
ENSG00000125148	metallothionein 2A [Source:HGNC Symbol;Acc:HGNC:7406]	MT2A	protein_coding	6104.7	1.19147	0.178215	6.68557	2.30025e-11	2.64827e-10	3.92175	0.178798	21.934	1.23146e-106	1.14051e-103	2.04221	0.181819	11.2321	2.83667e-29	7.00583e-28	1.06043	0.177805	5.96399	2.46156e-09	1.14619e-08	2.3286	0.219357	10.6156	2.52241e-26	1.91714e-24	2.90621	0.220065	13.2061	8.08775e-40	7.37978e-38
ENSG00000143367	tuftelin 1 [Source:HGNC Symbol;Acc:HGNC:12422]	TUFT1	protein_coding	100.996	0.0555863	0.147759	0.376196	0.706771	0.820817	0.0321465	0.151102	0.212748	0.831524	0.909281	2.41415	0.139659	17.286	5.99371e-67	8.28518e-65	1.66009	0.141049	11.7696	5.59771e-32	1.0096e-30	2.30573	0.168445	13.6883	1.1927e-42	3.45054e-40	2.04566	0.172459	11.8617	1.87135e-32	1.0568e-30
ENSG00000116288	Parkinsonism associated deglycase [Source:HGNC Symbol;Acc:HGNC:16369]	PARK7	protein_coding	850.275	0.13272	0.0708191	1.87407	0.0609202	0.132785	-0.010071	0.0706146	-0.142619	0.886591	0.940138	0.224046	0.0720049	3.11153	0.00186118	0.00500284	0.0864231	0.0705581	1.22485	0.220632	0.31558	0.186704	0.0891648	2.09392	0.0362669	0.0815596	-0.0132165	0.0894314	-0.147784	0.882513	0.924227
ENSG00000275302	C-C motif chemokine ligand 4 [Source:HGNC Symbol;Acc:HGNC:10630]	CCL4	protein_coding	6119	6.7128	0.240748	27.8831	4.27234e-171	1.85313e-167	6.30934	0.242466	26.0216	2.82288e-149	1.30721e-145	0.331274	0.243137	1.3625	0.17304	0.27636	-1.52932	0.238325	-6.41695	1.39029e-10	7.23787e-10	-0.955774	0.298752	-3.19922	0.001378	0.00479014	-0.190938	0.301253	-0.633813	0.526203	0.651003
ENSG00000276070	C-C motif chemokine ligand 4 like 2 [Source:HGNC Symbol;Acc:HGNC:24066]	CCL4L2	protein_coding	1815.87	6.58101	0.280477	23.4636	9.59376e-122	1.04032e-118	5.78928	0.282639	20.4829	3.05888e-93	1.61885e-90	-0.0123329	0.280354	-0.0439906	0.964912	0.979453	-3.16011	0.276246	-11.4395	2.65508e-30	4.41076e-29	-1.19242	0.348612	-3.42049	0.000625093	0.00237398	-1.0837	0.356343	-3.04117	0.00235664	0.00689387
ENSG00000142599	arginine-glutamic acid dipeptide repeats [Source:HGNC Symbol;Acc:HGNC:9965]	RERE	protein_coding	227.463	0.131007	0.124853	1.04929	0.294046	0.455793	-0.294193	0.123935	-2.37377	0.0176076	0.0519258	-1.09095	0.130349	-8.36949	5.78706e-17	6.50842e-16	-0.0853387	0.124621	-0.684784	0.49348	0.601918	-0.180072	0.158034	-1.13945	0.254515	0.387936	-0.101835	0.155882	-0.653285	0.513573	0.63991
ENSG00000074800	enolase 1 [Source:HGNC Symbol;Acc:HGNC:3350]	ENO1	protein_coding	9946.68	-0.00151655	0.0557414	-0.0272069	0.978295	0.987692	-0.0137471	0.0558166	-0.246291	0.805457	0.894077	0.185068	0.0570159	3.24589	0.00117083	0.00326666	0.305377	0.0557836	5.4743	4.39235e-08	1.81769e-07	0.136558	0.0700307	1.94998	0.0511789	0.108819	0.363184	0.070112	5.18006	2.21818e-07	1.31944e-06
ENSG00000100027	yippee like 1 [Source:HGNC Symbol;Acc:HGNC:12845]	YPEL1	protein_coding	40.443	-0.729039	0.244885	-2.97706	0.00291026	0.00955041	-0.67615	0.232086	-2.91335	0.0035757	0.012931	2.24162	0.233272	9.60948	7.29196e-22	1.16119e-20	3.58801	0.21291	16.8522	1.01094e-63	5.58972e-62	2.27312	0.248567	9.14491	5.9677e-20	2.46642e-18	2.73084	0.241412	11.312	1.14465e-29	5.15875e-28
ENSG00000186834	hexamethylene bisacetamide inducible 1 [Source:HGNC Symbol;Acc:HGNC:24953]	HEXIM1	protein_coding	1044.64	0.19467	0.0568721	3.42294	0.000619475	0.00241634	0.451866	0.0573159	7.88377	3.17655e-15	5.46439e-14	2.20025	0.0545061	40.367	0	0	2.34422	0.0530628	44.1783	0	0	2.24976	0.0670153	33.5708	4.48314e-247	8.04142e-243	2.69718	0.0674207	40.0052	0	0
ENSG00000171621	splA/ryanodine receptor domain and SOCS box containing 1 [Source:HGNC Symbol;Acc:HGNC:30628]	SPSB1	protein_coding	322.641	0.41299	0.117026	3.52904	0.000417067	0.00168477	-0.0839731	0.119107	-0.705021	0.480797	0.663076	0.0709989	0.118574	0.598774	0.549323	0.673982	1.22883	0.11731	10.4751	1.12461e-25	1.49756e-24	0.0985714	0.147675	0.667487	0.504461	0.639155	0.102458	0.150282	0.68177	0.495385	0.62324
ENSG00000184661	cell division cycle associated 2 [Source:HGNC Symbol;Acc:HGNC:14623]	CDCA2	protein_coding	9.39251	-0.0917265	0.375208	-0.244469	0.806868	0.886247	-0.565687	0.376014	-1.50443	0.132471	0.270505	1.74298	0.360482	4.83514	1.33049e-06	5.70346e-06	2.17993	0.358252	6.08491	1.16558e-09	5.58891e-09	2.19332	0.402898	5.44387	5.21341e-08	4.53067e-07	1.15261	0.409461	2.81495	0.00487856	0.0132326
ENSG00000115009	C-C motif chemokine ligand 20 [Source:HGNC Symbol;Acc:HGNC:10619]	CCL20	protein_coding	5888.4	6.16839	0.303026	20.356	4.10932e-92	2.29989e-89	7.05841	0.312135	22.6133	3.20518e-113	3.7106e-110	0.762741	0.307276	2.48226	0.0130551	0.0295081	-2.14786	0.301918	-7.11405	1.12684e-12	6.84341e-12	0.311522	0.359502	0.866536	0.386196	0.528794	0.725885	0.374709	1.9372	0.0527211	0.104848
ENSG00000171603	calsyntenin 1 [Source:HGNC Symbol;Acc:HGNC:17447]	CLSTN1	protein_coding	391.299	-0.553659	0.101063	-5.47836	4.2928e-08	3.37167e-07	0.279269	0.0988714	2.82457	0.00473448	0.0165247	0.366152	0.103676	3.5317	0.000412898	0.00123936	0.585071	0.0978038	5.98208	2.20299e-09	1.02994e-08	0.124395	0.125182	0.993709	0.320365	0.461035	0.485294	0.124012	3.91327	9.10553e-05	0.00035741
ENSG00000178585	catenin beta interacting protein 1 [Source:HGNC Symbol;Acc:HGNC:16913]	CTNNBIP1	protein_coding	88.3433	-1.70337	0.12091	-14.0879	4.50777e-45	5.35683e-43	-1.1158	0.108788	-10.2566	1.10504e-24	3.71483e-23	1.40425	0.124182	11.3081	1.19675e-29	3.0242e-28	0.320944	0.112868	2.84354	0.00446148	0.00983342	-0.0746272	0.135921	-0.549047	0.582973	0.706444	-0.252065	0.134577	-1.87301	0.0610671	0.118494
ENSG00000181016	leucine rich single-pass membrane protein 1 [Source:HGNC Symbol;Acc:HGNC:22036]	LSMEM1	protein_coding	28.7521	0.611066	0.246755	2.47641	0.0132712	0.0364662	0.918021	0.266179	3.44888	0.00056291	0.00246136	2.02828	0.227263	8.9248	4.46503e-19	5.83257e-18	1.65345	0.231528	7.14148	9.23324e-13	5.62775e-12	2.17193	0.277276	7.83311	4.75962e-15	1.12481e-13	2.51053	0.29413	8.53546	1.39594e-17	2.49584e-16
ENSG00000173614	nicotinamide nucleotide adenylyltransferase 1 [Source:HGNC Symbol;Acc:HGNC:17877]	NMNAT1	protein_coding	138.972	-0.280516	0.111068	-2.52564	0.0115489	0.0323184	-0.238808	0.109927	-2.17241	0.0298245	0.0813128	0.366423	0.113065	3.2408	0.00119193	0.00332102	-0.194028	0.111798	-1.73552	0.0826487	0.13659	0.17151	0.136959	1.25228	0.210469	0.335572	-0.322894	0.140309	-2.3013	0.0213748	0.0484016
ENSG00000162444	retinol binding protein 7 [Source:HGNC Symbol;Acc:HGNC:30316]	RBP7	protein_coding	16.6546	-0.994599	0.300171	-3.31344	0.000921558	0.00345186	-3.51389	0.327111	-10.7422	6.45011e-27	2.40878e-25	0.748998	0.308098	2.43104	0.0150557	0.0336003	0.543615	0.357779	1.51942	0.128658	0.2008	-0.422308	0.348088	-1.21322	0.225046	0.35307	-1.51023	0.347574	-4.34506	1.39241e-05	6.31178e-05
ENSG00000130939	ubiquitination factor E4B [Source:HGNC Symbol;Acc:HGNC:12500]	UBE4B	protein_coding	473.426	-0.498601	0.0685258	-7.27611	3.43593e-13	4.81919e-12	-0.119422	0.0673674	-1.77269	0.0762795	0.175715	0.259912	0.0703969	3.69209	0.00022242	0.000698403	0.146684	0.0673625	2.17754	0.0294405	0.0549894	0.0968128	0.0850245	1.13865	0.254851	0.388317	0.0641646	0.08538	0.751518	0.452341	0.583719
ENSG00000115183	tetratricopeptide repeat, ankyrin repeat and coiled-coil containing 1 [Source:HGNC Symbol;Acc:HGNC:29364]	TANC1	protein_coding	27.9368	1.02717	0.307035	3.34544	0.00082151	0.00311818	0.42304	0.325865	1.29821	0.194216	0.358492	1.46778	0.291849	5.02923	4.92455e-07	2.21563e-06	2.86966	0.29768	9.64007	5.41501e-22	5.92452e-21	2.15864	0.351404	6.1429	8.10259e-10	9.32838e-09	2.93004	0.357064	8.20591	2.28856e-16	3.68297e-15
ENSG00000100116	glycine C-acetyltransferase [Source:HGNC Symbol;Acc:HGNC:4188]	GCAT	protein_coding	43.3925	-0.0730012	0.278523	-0.262102	0.793243	0.878064	1.17014	0.275681	4.24455	2.19029e-05	0.000128105	2.43166	0.270481	8.99015	2.46891e-19	3.28768e-18	1.72247	0.256712	6.70976	1.94951e-11	1.08604e-10	2.14891	0.314999	6.82196	8.98067e-12	1.38035e-10	2.86411	0.318296	8.99827	2.29303e-19	4.83206e-18
ENSG00000142188	transmembrane protein 50B [Source:HGNC Symbol;Acc:HGNC:1280]	TMEM50B	protein_coding	347.96	-0.0535033	0.104096	-0.513983	0.607264	0.748512	0.215045	0.100542	2.13887	0.0324465	0.0873175	2.16931	0.101299	21.4149	9.69703e-102	3.52192e-99	1.821	0.0965676	18.8572	2.56436e-79	2.23003e-77	2.14754	0.122394	17.5462	6.36362e-69	7.60962e-66	2.17504	0.120819	18.0025	1.86163e-72	7.66287e-70
ENSG00000130940	castor zinc finger 1 [Source:HGNC Symbol;Acc:HGNC:26002]	CASZ1	protein_coding	69.6927	1.05666	0.185637	5.69207	1.25507e-08	1.05298e-07	0.580739	0.190309	3.05156	0.00227658	0.00867321	-0.580324	0.187363	-3.09733	0.0019527	0.00522384	-0.207311	0.188414	-1.10029	0.271204	0.373995	-0.354855	0.236774	-1.49871	0.13395	0.235971	0.154487	0.239081	0.64617	0.518169	0.643862
ENSG00000183496	mex-3 RNA binding family member B [Source:HGNC Symbol;Acc:HGNC:25297]	MEX3B	protein_coding	55.7836	-0.990136	0.183227	-5.40389	6.52123e-08	5.02413e-07	-0.583819	0.172531	-3.38384	0.000714784	0.00306126	3.06252	0.174137	17.5868	3.10703e-69	4.60412e-67	1.91913	0.163567	11.733	8.63415e-32	1.53927e-30	2.14547	0.190118	11.2849	1.55761e-29	1.5696e-27	1.55808	0.19308	8.06961	7.05247e-16	1.0877e-14
ENSG00000187017	espin [Source:HGNC Symbol;Acc:HGNC:13281]	ESPN	protein_coding	13.9912	-1.06572	0.383185	-2.78121	0.0054156	0.0166361	-1.17644	0.350184	-3.35948	0.000780896	0.00330996	2.18371	0.372973	5.85488	4.77359e-09	2.67214e-08	2.18122	0.340633	6.40343	1.51927e-10	7.88053e-10	2.14517	0.375476	5.71321	1.10867e-08	1.07493e-07	1.95631	0.362019	5.4039	6.52062e-08	4.20841e-07
ENSG00000116649	spermidine synthase [Source:HGNC Symbol;Acc:HGNC:11296]	SRM	protein_coding	198.19	-0.108759	0.109446	-0.993724	0.320357	0.483532	-0.247297	0.109381	-2.26088	0.0237665	0.0669545	0.11986	0.1117	1.07305	0.283251	0.409798	-0.708053	0.112302	-6.30492	2.88334e-10	1.45725e-09	-0.088198	0.137903	-0.639566	0.522455	0.65538	-0.91425	0.143261	-6.3817	1.75138e-10	1.57863e-09
ENSG00000197409	histone cluster 1, H3d [Source:HGNC Symbol;Acc:HGNC:4767]	HIST1H3D	protein_coding	7.62139	0.420908	0.495946	0.848698	0.39605	0.562444	0.615277	0.509273	1.20815	0.226991	0.401044	3.53665	0.465304	7.60074	2.94441e-14	2.69197e-13	3.21574	0.466747	6.88968	5.59162e-12	3.24174e-11	2.13984	0.51348	4.16732	3.08202e-05	0.000157724	2.95027	0.521508	5.65718	1.53881e-08	1.07641e-07
ENSG00000198793	mechanistic target of rapamycin [Source:HGNC Symbol;Acc:HGNC:3942]	MTOR	protein_coding	610.357	0.0630687	0.083354	0.756636	0.449268	0.613136	0.0785679	0.0827566	0.949385	0.342425	0.530285	0.208644	0.0847878	2.46078	0.0138637	0.0311534	0.297026	0.0823711	3.60595	0.000311019	0.000827374	0.214081	0.104716	2.0444	0.0409145	0.0902796	0.218488	0.104358	2.09363	0.0362929	0.0765315
ENSG00000163536	serpin family I member 1 [Source:HGNC Symbol;Acc:HGNC:8943]	SERPINI1	protein_coding	101.857	-0.257971	0.171003	-1.50857	0.131408	0.246319	-1.15167	0.177755	-6.47895	9.23652e-11	1.05871e-09	2.41047	0.163704	14.7246	4.48362e-49	2.98741e-47	3.89989	0.168007	23.2127	3.38603e-119	7.93918e-117	2.13231	0.193787	11.0033	3.68307e-28	3.27046e-26	2.60622	0.190374	13.69	1.16529e-42	1.30816e-40
ENSG00000164741	DLC1 Rho GTPase activating protein [Source:HGNC Symbol;Acc:HGNC:2897]	DLC1	protein_coding	80.1798	0.469238	0.154554	3.03607	0.00239683	0.00806692	0.32932	0.153361	2.14735	0.0317656	0.0857967	2.16728	0.142122	15.2495	1.66024e-52	1.3488e-50	1.11102	0.142944	7.7724	7.70158e-15	5.38936e-14	2.10994	0.17506	12.0526	1.87831e-33	2.35604e-31	1.70832	0.17645	9.68158	3.61101e-22	9.58263e-21
ENSG00000116670	MAD2 mitotic arrest deficient-like 2 (yeast) [Source:HGNC Symbol;Acc:HGNC:6764]	MAD2L2	protein_coding	104.397	-0.0421713	0.127866	-0.329808	0.741545	0.844435	0.179872	0.128871	1.39576	0.162788	0.314671	0.658551	0.127891	5.14933	2.61422e-07	1.21119e-06	0.554216	0.125727	4.40809	1.04284e-05	3.37879e-05	0.16975	0.159574	1.06376	0.287436	0.42476	0.649922	0.160074	4.06015	4.9042e-05	0.000203086
ENSG00000162490	dorsal inhibitory axon guidance protein [Source:HGNC Symbol;Acc:HGNC:25054]	DRAXIN	protein_coding	5.9362	-0.610856	0.445561	-1.37098	0.170381	0.301828	-0.235176	0.449945	-0.522678	0.601199	0.760973	0.216191	0.45235	0.477928	0.632702	0.744523	0.261579	0.449555	0.581863	0.560659	0.663329	0.0655763	0.485297	0.135126	0.892512	0.934177	-0.032087	0.49482	-0.0648459	0.948297	0.969209
ENSG00000127528	Kruppel like factor 2 [Source:HGNC Symbol;Acc:HGNC:6347]	KLF2	protein_coding	60.2279	-0.497145	0.212546	-2.339	0.0193355	0.0504772	-0.860591	0.214612	-4.00997	6.07252e-05	0.000327552	3.03437	0.204855	14.8123	1.22065e-49	8.25186e-48	2.46395	0.206045	11.9583	5.87203e-33	1.10312e-31	2.10821	0.23722	8.88715	6.26955e-19	2.30918e-17	1.41902	0.239663	5.92089	3.20209e-09	2.45803e-08
ENSG00000163406	solute carrier family 15 member 2 [Source:HGNC Symbol;Acc:HGNC:10921]	SLC15A2	protein_coding	28.8743	-0.282876	0.238488	-1.18612	0.235575	0.386126	-0.262526	0.236995	-1.10773	0.267979	0.449415	1.87008	0.229078	8.16351	3.25428e-16	3.46631e-15	1.33271	0.22643	5.88575	3.96261e-09	1.80742e-08	2.10546	0.260519	8.08178	6.38277e-16	1.68117e-14	1.47844	0.265634	5.56569	2.61116e-08	1.76843e-07
ENSG00000116685	KIAA2013 [Source:HGNC Symbol;Acc:HGNC:28513]	KIAA2013	protein_coding	481.095	-0.556419	0.0779122	-7.14161	9.22445e-13	1.23491e-11	-0.205944	0.0770574	-2.67261	0.00752647	0.0247773	0.436093	0.0797975	5.465	4.62919e-08	2.32817e-07	0.253484	0.0770395	3.2903	0.00100079	0.00246544	-0.0268273	0.0968019	-0.277136	0.781676	0.860232	0.396212	0.0960911	4.1233	3.73486e-05	0.000157587
ENSG00000095739	BMP and activin membrane bound inhibitor [Source:HGNC Symbol;Acc:HGNC:30251]	BAMBI	protein_coding	45.6148	0.0154538	0.225735	0.0684597	0.94542	0.969208	-0.611224	0.228825	-2.67114	0.00755931	0.0248749	2.65141	0.215457	12.306	8.41124e-35	2.69553e-33	1.58609	0.221823	7.15023	8.66338e-13	5.29785e-12	2.07239	0.259833	7.97583	1.51359e-15	3.78651e-14	1.04152	0.265996	3.91555	9.01988e-05	0.000354424
ENSG00000116525	tripartite motif containing 62 [Source:HGNC Symbol;Acc:HGNC:25574]	TRIM62	protein_coding	87.6968	0.351631	0.133875	2.62655	0.0086255	0.0251348	0.531975	0.135533	3.92505	8.67121e-05	0.000453848	1.85327	0.122675	15.1071	1.45343e-51	1.12175e-49	1.58274	0.120558	13.1284	2.2628e-39	5.40824e-38	2.07055	0.151049	13.7078	9.12258e-43	2.7272e-40	1.80913	0.156505	11.5596	6.60261e-31	3.28764e-29
ENSG00000091137	solute carrier family 26 member 4 [Source:HGNC Symbol;Acc:HGNC:8818]	SLC26A4	protein_coding	7.23689	-0.409444	0.432067	-0.947639	0.343313	0.50884	0.146506	0.413373	0.354417	0.723027	0.845572	2.36322	0.415786	5.68373	1.31787e-08	7.03482e-08	0.880559	0.399875	2.20209	0.0276592	0.0519921	2.06192	0.449309	4.58909	4.4519e-06	2.7115e-05	1.44539	0.450863	3.20583	0.00134672	0.00416866
ENSG00000169258	G protein regulated inducer of neurite outgrowth 1 [Source:HGNC Symbol;Acc:HGNC:24835]	GPRIN1	protein_coding	31.6031	0.358437	0.232496	1.54169	0.123149	0.234023	-0.282379	0.23566	-1.19825	0.230822	0.405408	2.02548	0.213079	9.50579	1.98531e-21	3.06705e-20	2.5889	0.215883	11.9921	3.90852e-33	7.40261e-32	2.03473	0.260901	7.79885	6.24755e-15	1.45725e-13	1.987	0.258201	7.69555	1.40884e-14	1.94311e-13
ENSG00000028137	TNF receptor superfamily member 1B [Source:HGNC Symbol;Acc:HGNC:11917]	TNFRSF1B	protein_coding	1770.39	0.61376	0.0883111	6.94998	3.65344e-12	4.60392e-11	0.489616	0.0882722	5.54666	2.91175e-08	2.54167e-07	0.589469	0.0898225	6.56259	5.28797e-11	3.63988e-10	0.573319	0.0878549	6.52575	6.76612e-11	3.6097e-10	0.0630601	0.111226	0.566953	0.570746	0.696474	0.213503	0.111113	1.92149	0.0546697	0.10797
ENSG00000048707	vacuolar protein sorting 13 homolog D [Source:HGNC Symbol;Acc:HGNC:23595]	VPS13D	protein_coding	450.359	0.104794	0.0990394	1.0581	0.29001	0.450952	-0.0666171	0.0987574	-0.674553	0.49996	0.679266	-0.452819	0.101593	-4.45717	8.30478e-06	3.24466e-05	-0.0282459	0.0988582	-0.285722	0.775091	0.839985	-0.290601	0.125783	-2.31034	0.0208695	0.0510133	0.0345336	0.124666	0.277009	0.781773	0.855485
ENSG00000165868	heat shock protein family A (Hsp70) member 12A [Source:HGNC Symbol;Acc:HGNC:19022]	HSPA12A	protein_coding	7.10752	0.839767	0.439817	1.90935	0.0562165	0.124044	0.6488	0.479138	1.3541	0.175705	0.332983	2.15134	0.402578	5.34391	9.09615e-08	4.4211e-07	3.00876	0.419663	7.16948	7.52853e-13	4.62831e-12	2.0332	0.467177	4.35209	1.34845e-05	7.43076e-05	3.50081	0.482705	7.25248	4.09208e-13	4.87444e-12
ENSG00000162493	podoplanin [Source:HGNC Symbol;Acc:HGNC:29602]	PDPN	protein_coding	18.2763	0.388737	0.352734	1.10207	0.270432	0.429591	1.80728	0.350094	5.16229	2.43953e-07	1.89544e-06	-0.985665	0.361921	-2.72343	0.00646083	0.0155623	-1.03218	0.343794	-3.00232	0.00267926	0.0061307	-0.561168	0.419528	-1.33762	0.181021	0.298847	-0.900322	0.43469	-2.07118	0.0383417	0.080041
ENSG00000185112	family with sequence similarity 43 member A [Source:HGNC Symbol;Acc:HGNC:26888]	FAM43A	protein_coding	13.8758	-0.0917232	0.310967	-0.294961	0.768024	0.861637	-0.691339	0.311078	-2.2224	0.0262563	0.0729152	2.3817	0.28955	8.22552	1.94353e-16	2.10527e-15	1.51427	0.299994	5.04767	4.47236e-07	1.67087e-06	2.02495	0.330206	6.13239	8.65691e-10	9.90299e-09	1.38403	0.329957	4.19456	2.73405e-05	0.000118131
ENSG00000189337	kazrin, periplakin interacting protein [Source:HGNC Symbol;Acc:HGNC:29173]	KAZN	protein_coding	64.4144	-1.13771	0.154535	-7.36215	1.80967e-13	2.62305e-12	-1.05578	0.150538	-7.01342	2.32561e-12	3.13517e-11	0.207968	0.163586	1.2713	0.20362	0.315858	-0.227774	0.158988	-1.43265	0.151957	0.231081	-0.291135	0.181527	-1.60381	0.108756	0.199383	-0.682834	0.183877	-3.71353	0.00020439	0.000749389
ENSG00000158158	cyclin and CBS domain divalent metal cation transport mediator 4 [Source:HGNC Symbol;Acc:HGNC:105]	CNNM4	protein_coding	844.768	0.187098	0.0791171	2.36482	0.018039	0.0475503	0.304391	0.079042	3.851	0.000117636	0.000597796	2.29777	0.077978	29.4669	7.64668e-191	3.54099e-187	1.83648	0.076355	24.0519	7.97974e-128	2.34617e-125	2.02465	0.0960218	21.0853	1.08468e-98	6.48531e-95	2.13395	0.0961912	22.1845	4.84744e-109	5.98594e-106
ENSG00000171729	transmembrane protein 51 [Source:HGNC Symbol;Acc:HGNC:25488]	TMEM51	protein_coding	208.496	-0.217617	0.0990833	-2.1963	0.0280704	0.0694853	-0.213916	0.099443	-2.15115	0.0314646	0.085083	-0.0443066	0.101706	-0.435635	0.663102	0.769477	-0.579045	0.101997	-5.6771	1.36998e-08	5.97084e-08	-0.0339377	0.125045	-0.271404	0.78608	0.863225	-0.42514	0.128922	-3.29765	0.000974988	0.00310624
ENSG00000076604	TNF receptor associated factor 4 [Source:HGNC Symbol;Acc:HGNC:12034]	TRAF4	protein_coding	60.9482	0.158401	0.206509	0.767042	0.443057	0.607095	-0.386026	0.20831	-1.85313	0.0638637	0.152767	2.68906	0.195487	13.7557	4.70589e-43	2.24658e-41	2.37548	0.197252	12.0428	2.11525e-33	4.08134e-32	2.02041	0.236471	8.54402	1.29632e-17	4.21999e-16	1.85504	0.235679	7.87104	3.517e-15	5.11747e-14
ENSG00000103196	cysteine rich secretory protein LCCL domain containing 2 [Source:HGNC Symbol;Acc:HGNC:25248]	CRISPLD2	protein_coding	12.8742	0.431571	0.47351	0.911429	0.362069	0.528367	2.35008	0.460693	5.10117	3.37553e-07	2.57199e-06	1.15213	0.465696	2.47399	0.0133615	0.0301272	-0.117658	0.442944	-0.265628	0.790526	0.851344	2.0099	0.503664	3.99055	6.59202e-05	0.000311817	1.68445	0.505454	3.33255	0.000860538	0.00277117
ENSG00000132906	caspase 9 [Source:HGNC Symbol;Acc:HGNC:1511]	CASP9	protein_coding	147.944	-0.139733	0.113269	-1.23363	0.217339	0.363525	0.540465	0.111337	4.85434	1.20788e-06	8.49869e-06	0.386608	0.114726	3.36984	0.000752124	0.00216497	0.287503	0.108563	2.64825	0.00809087	0.0169648	0.0740698	0.140838	0.525924	0.598941	0.719813	0.780585	0.138714	5.62729	1.83065e-08	1.26811e-07
ENSG00000155749	amyotrophic lateral sclerosis 2 chromosome region candidate 12 [Source:HGNC Symbol;Acc:HGNC:14439]	ALS2CR12	protein_coding	8.59745	0.32847	0.37975	0.864966	0.387058	0.553258	0.20838	0.370344	0.562667	0.573662	0.740501	1.84038	0.359169	5.12399	2.9913e-07	1.37557e-06	0.465686	0.360425	1.29205	0.196341	0.286502	1.99343	0.412041	4.83795	1.31183e-06	8.82608e-06	1.30626	0.412385	3.16756	0.00153722	0.0047086
ENSG00000116786	pleckstrin homology and RUN domain containing M2 [Source:HGNC Symbol;Acc:HGNC:29131]	PLEKHM2	protein_coding	2039.64	-0.0475358	0.057561	-0.825834	0.408898	0.575096	-0.1787	0.0576674	-3.0988	0.00194305	0.00752796	-0.132376	0.0589565	-2.24532	0.0247473	0.0524419	0.142886	0.0576984	2.47642	0.0132707	0.0266869	-0.168084	0.0725775	-2.31593	0.020562	0.0503854	-0.051217	0.0726992	-0.704506	0.481118	0.610685
ENSG00000162461	solute carrier family 25 member 34 [Source:HGNC Symbol;Acc:HGNC:27653]	SLC25A34	protein_coding	34.9167	-0.176598	0.208164	-0.848362	0.396237	0.562578	-0.245735	0.204368	-1.20242	0.229202	0.403536	0.19481	0.213169	0.913877	0.360782	0.494447	0.0824088	0.206035	0.399976	0.689174	0.773015	-0.414591	0.256982	-1.61331	0.106677	0.196353	-0.252732	0.252396	-1.00133	0.316668	0.448376
ENSG00000162458	filamin binding LIM protein 1 [Source:HGNC Symbol;Acc:HGNC:24686]	FBLIM1	protein_coding	10.7101	-0.714759	0.358025	-1.9964	0.0458909	0.104944	-2.45402	0.376582	-6.51654	7.19467e-11	8.38156e-10	-0.77885	0.381119	-2.04359	0.040994	0.0815871	0.824071	0.391653	2.10408	0.0353711	0.0646463	-0.712841	0.413965	-1.72198	0.0850725	0.163957	-0.0484171	0.403732	-0.119924	0.904544	0.940177
ENSG00000233954	ubiquinol-cytochrome c reductase hinge protein like [Source:HGNC Symbol;Acc:HGNC:51714]	UQCRHL	protein_coding	5.60586	-0.1197	0.3505	-0.341512	0.732718	0.8384	-0.381732	0.348763	-1.09453	0.273722	0.456168	0.228144	0.35224	0.647696	0.517182	0.645754	0.0332749	0.35478	0.0937901	0.925276	0.947633	0.433337	0.408706	1.06027	0.289024	0.42658	-0.0527326	0.418939	-0.125872	0.899833	0.937436
ENSG00000196866	histone cluster 1, H2ad [Source:HGNC Symbol;Acc:HGNC:4729]	HIST1H2AD	protein_coding	6.73545	-0.0421447	0.473884	-0.0889347	0.929134	0.959357	0.713019	0.49841	1.43059	0.152549	0.300634	3.11331	0.442516	7.03548	1.98581e-12	1.55466e-11	3.09868	0.441707	7.01524	2.29555e-12	1.37074e-11	1.98165	0.486627	4.07222	4.65681e-05	0.000228471	3.20642	0.506517	6.33033	2.44643e-10	2.17235e-09
ENSG00000113302	interleukin 12B [Source:HGNC Symbol;Acc:HGNC:5970]	IL12B	protein_coding	67.0804	6.04747	0.538778	11.2244	3.09395e-29	1.59288e-27	5.39795	0.538507	10.0239	1.19659e-23	3.76946e-22	-4.7617	0.536455	-8.87623	6.91626e-19	8.89651e-18	-5.13635	0.537798	-9.55072	1.28802e-21	1.37828e-20	0.802839	0.534772	1.50127	0.133285	0.234961	0.718361	0.534041	1.34514	0.178579	0.286193
ENSG00000142627	EPH receptor A2 [Source:HGNC Symbol;Acc:HGNC:3386]	EPHA2	protein_coding	8.56243	0.73892	0.39265	1.88188	0.0598522	0.130736	1.49106	0.391971	3.804	0.000142376	0.000709248	0.943599	0.384599	2.45346	0.0141488	0.0317363	-1.53328	0.393388	-3.89764	9.7136e-05	0.00027685	-0.905401	0.4628	-1.95636	0.0504233	0.107493	-0.117713	0.460246	-0.255762	0.798135	0.866246
ENSG00000142632	Rho guanine nucleotide exchange factor 19 [Source:HGNC Symbol;Acc:HGNC:26604]	ARHGEF19	protein_coding	12.5769	-0.42076	0.314852	-1.33638	0.181426	0.317313	0.0221899	0.315595	0.0703113	0.943946	0.970187	0.525146	0.320155	1.64028	0.100946	0.177201	0.29797	0.312239	0.9543	0.339932	0.447899	0.697279	0.358708	1.94386	0.0519123	0.11	0.206707	0.373028	0.554132	0.579488	0.696597
ENSG00000139926	FERM domain containing 6 [Source:HGNC Symbol;Acc:HGNC:19839]	FRMD6	protein_coding	22.5312	-0.097593	0.296123	-0.329569	0.741725	0.844585	-0.797706	0.311032	-2.56471	0.0103263	0.0328367	2.03033	0.286316	7.09122	1.32936e-12	1.05818e-11	2.62847	0.296486	8.8654	7.62312e-19	6.92172e-18	1.95685	0.333412	5.86917	4.37977e-09	4.54367e-08	1.22021	0.34385	3.54865	0.000387206	0.00134487
ENSG00000132881	REM2 and RAB like small GTPase 1 [Source:HGNC Symbol;Acc:HGNC:28127]	RSG1	protein_coding	10.7936	-0.425182	0.344068	-1.23575	0.216551	0.362501	0.281536	0.33776	0.833538	0.404541	0.594472	-0.762663	0.367914	-2.07294	0.0381779	0.0767662	0.725197	0.329217	2.20279	0.0276095	0.0519145	-0.107239	0.39477	-0.271649	0.785892	0.863177	0.354817	0.393844	0.900909	0.367637	0.50186
ENSG00000161714	phospholipase C delta 3 [Source:HGNC Symbol;Acc:HGNC:9061]	PLCD3	protein_coding	22.2087	-0.806727	0.278146	-2.90037	0.00372723	0.0119005	0.0215542	0.282248	0.0763664	0.939128	0.967885	2.77393	0.261458	10.6095	2.69329e-26	5.5803e-25	2.78703	0.247346	11.2677	1.89374e-29	3.02916e-28	1.9474	0.283398	6.8716	6.34848e-12	9.94522e-11	3.46835	0.289695	11.9724	4.9564e-33	2.86898e-31
ENSG00000189060	H1 histone family member 0 [Source:HGNC Symbol;Acc:HGNC:4714]	H1F0	protein_coding	1661.21	-0.257487	0.0938305	-2.74418	0.00606631	0.0183908	0.836334	0.0924606	9.04529	1.49262e-19	3.58596e-18	2.46811	0.0946198	26.0845	5.46265e-150	1.12427e-146	1.79599	0.0912494	19.6822	3.06137e-86	3.29684e-84	1.94341	0.115188	16.8716	7.28158e-64	6.8742e-61	2.32729	0.114806	20.2716	2.28989e-91	1.69663e-88
ENSG00000219481	neuroblastoma breakpoint family member 1 [Source:HGNC Symbol;Acc:HGNC:26088]	NBPF1	protein_coding	319.048	-0.754863	0.0976985	-7.72646	1.1058e-14	1.81167e-13	-0.815408	0.0963874	-8.45969	2.68083e-17	5.52973e-16	0.312971	0.100987	3.09913	0.00194088	0.00519598	0.304326	0.0975771	3.11883	0.00181572	0.00428769	0.0966607	0.118862	0.813215	0.416095	0.558728	-0.356959	0.119461	-2.98809	0.00280731	0.00806572
ENSG00000213139	crystallin gamma S [Source:HGNC Symbol;Acc:HGNC:2417]	CRYGS	protein_coding	27.8417	0.419926	0.279155	1.50428	0.132509	0.247795	-0.484073	0.277538	-1.74417	0.0811298	0.185039	1.25202	0.270759	4.62413	3.7618e-06	1.53109e-05	1.43264	0.27086	5.28921	1.22847e-07	4.86842e-07	1.93613	0.317009	6.1075	1.01205e-09	1.14603e-08	1.04056	0.315095	3.30237	0.000958725	0.00305653
ENSG00000058453	ciliary rootlet coiled-coil, rootletin [Source:HGNC Symbol;Acc:HGNC:21299]	CROCC	protein_coding	85.6795	-0.775349	0.123074	-6.29986	2.97906e-10	3.0711e-09	-0.747528	0.119459	-6.2576	3.90956e-10	4.19321e-09	0.634937	0.127003	4.99939	5.75124e-07	2.56638e-06	1.08436	0.117926	9.19524	3.7416e-20	3.65363e-19	0.259908	0.140171	1.85422	0.0637079	0.130033	0.841384	0.135341	6.21676	5.07537e-10	4.31838e-09
ENSG00000165807	protein phosphatase 1 regulatory subunit 36 [Source:HGNC Symbol;Acc:HGNC:20097]	PPP1R36	protein_coding	9.18943	0.0124309	0.391202	0.0317761	0.974651	0.985995	0.0946066	0.390925	0.242007	0.808775	0.896143	0.964017	0.388066	2.48416	0.0129859	0.0293661	0.220767	0.387797	0.569283	0.569164	0.670309	1.93475	0.429791	4.50161	6.74402e-06	3.96484e-05	0.300449	0.443721	0.677113	0.498335	0.625552
ENSG00000117118	succinate dehydrogenase complex iron sulfur subunit B [Source:HGNC Symbol;Acc:HGNC:10681]	SDHB	protein_coding	711.193	-0.119955	0.0773184	-1.55144	0.120796	0.23051	-0.111366	0.0768877	-1.44842	0.147498	0.293302	0.121338	0.0789972	1.53598	0.124542	0.211274	-0.330535	0.0773831	-4.27142	1.94236e-05	6.08456e-05	-0.104395	0.0975154	-1.07055	0.284372	0.421482	-0.397828	0.0979688	-4.06076	4.8913e-05	0.000202688
ENSG00000153094	BCL2 like 11 [Source:HGNC Symbol;Acc:HGNC:994]	BCL2L11	protein_coding	350.494	-0.03175	0.134494	-0.23607	0.813378	0.890467	0.0507035	0.132661	0.382204	0.70231	0.831877	1.96063	0.134271	14.602	2.72736e-48	1.71251e-46	1.44657	0.130547	11.0808	1.55407e-28	2.39485e-27	1.93265	0.163414	11.8267	2.83961e-32	3.35092e-30	1.66794	0.16271	10.251	1.1713e-24	3.72145e-23
ENSG00000163449	transmembrane protein 169 [Source:HGNC Symbol;Acc:HGNC:25130]	TMEM169	protein_coding	12.6353	-1.86776	0.384375	-4.85922	1.17848e-06	7.5421e-06	-1.66175	0.363802	-4.56774	4.93013e-06	3.17648e-05	2.52535	0.382442	6.60323	4.02297e-11	2.80141e-10	1.62327	0.36477	4.45013	8.58203e-06	2.80263e-05	1.93176	0.375556	5.14373	2.69338e-07	2.06723e-06	0.864496	0.379246	2.27951	0.0226365	0.0508731
ENSG00000169914	OTU deubiquitinase 3 [Source:HGNC Symbol;Acc:HGNC:29038]	OTUD3	protein_coding	81.8054	0.277922	0.126949	2.18924	0.0285794	0.0705841	0.121987	0.123037	0.991467	0.321457	0.508441	1.42041	0.117568	12.0816	1.32104e-33	3.98528e-32	0.939093	0.115468	8.1329	4.19126e-16	3.23478e-15	1.93106	0.140871	13.708	9.09634e-43	2.7272e-40	1.76771	0.138775	12.738	3.63709e-37	2.71653e-35
ENSG00000183508	family with sequence similarity 46 member C [Source:HGNC Symbol;Acc:HGNC:24712]	FAM46C	protein_coding	17.9021	0.804622	0.348029	2.31194	0.0207811	0.0536216	0.558916	0.351805	1.58871	0.112126	0.237878	1.86576	0.335112	5.56757	2.58318e-08	1.33804e-07	0.663863	0.339225	1.957	0.0503475	0.0885395	1.92584	0.396836	4.85299	1.21613e-06	8.23468e-06	1.56626	0.401906	3.8971	9.73531e-05	0.000379476
ENSG00000149260	calpain 5 [Source:HGNC Symbol;Acc:HGNC:1482]	CAPN5	protein_coding	64.3556	-1.36347	0.211746	-6.43916	1.20134e-10	1.2898e-09	-0.788043	0.198769	-3.96462	7.35122e-05	0.000390274	2.84329	0.208709	13.6233	2.91304e-42	1.34895e-40	2.32783	0.192587	12.0871	1.23499e-33	2.42071e-32	1.91529	0.228317	8.38876	4.91307e-17	1.46388e-15	1.6594	0.227543	7.29269	3.03821e-13	3.65908e-12
ENSG00000127463	ER membrane protein complex subunit 1 [Source:HGNC Symbol;Acc:HGNC:28957]	EMC1	protein_coding	510.275	-0.107463	0.0624986	-1.71945	0.0855332	0.175331	0.141994	0.062423	2.2747	0.0229239	0.0649961	-0.0658949	0.0640858	-1.02823	0.303842	0.433012	-0.16091	0.0625159	-2.57391	0.0100555	0.0207046	-0.0230702	0.0787153	-0.293084	0.769458	0.851277	-0.0700618	0.0801101	-0.874569	0.381809	0.515733
ENSG00000040487	PQ loop repeat containing 2 [Source:HGNC Symbol;Acc:HGNC:26001]	PQLC2	protein_coding	215.565	-0.233028	0.109151	-2.13491	0.0327682	0.079282	0.0900582	0.109653	0.821299	0.411476	0.601086	-0.00732488	0.112014	-0.0653927	0.947861	0.969804	-0.203841	0.110053	-1.85221	0.0639963	0.109224	-0.0856583	0.136203	-0.6289	0.529414	0.661519	-0.121554	0.138973	-0.874659	0.38176	0.515733
ENSG00000077549	capping actin protein of muscle Z-line beta subunit [Source:HGNC Symbol;Acc:HGNC:1491]	CAPZB	protein_coding	1546.9	0.134299	0.0512329	2.62135	0.00875812	0.0254827	0.0614996	0.0510166	1.20548	0.228018	0.402245	-0.0848008	0.0523024	-1.62136	0.104941	0.183172	-0.254993	0.0511692	-4.98332	6.25011e-07	2.30069e-06	0.0522078	0.0649026	0.804403	0.421164	0.563553	-0.140635	0.0650901	-2.16062	0.0307243	0.0662214
ENSG00000173436	mitochondrial inner membrane organizing system 1 [Source:HGNC Symbol;Acc:HGNC:32068]	MINOS1	protein_coding	80.6975	-0.114836	0.163535	-0.702211	0.482548	0.642995	-0.0867171	0.162468	-0.533749	0.593515	0.755595	0.115571	0.1668	0.692872	0.48839	0.619153	-0.249676	0.163985	-1.52256	0.12787	0.199713	-0.315687	0.205307	-1.53763	0.124138	0.222156	-0.62246	0.208561	-2.98454	0.00284002	0.00814709
ENSG00000140104	chromosome 14 open reading frame 79 [Source:HGNC Symbol;Acc:HGNC:20126]	C14orf79	protein_coding	62.6596	0.0868397	0.176186	0.492886	0.622093	0.759772	0.197309	0.171428	1.15097	0.249745	0.427662	1.25132	0.167984	7.44907	9.39971e-14	8.27523e-13	1.96849	0.157228	12.5199	5.80821e-36	1.24954e-34	1.9108	0.194406	9.82889	8.45425e-23	4.51321e-21	1.98347	0.19292	10.2813	8.55422e-25	2.74135e-23
ENSG00000117215	phospholipase A2 group IID [Source:HGNC Symbol;Acc:HGNC:9033]	PLA2G2D	protein_coding	9.26178	-0.389744	0.380661	-1.02386	0.305901	0.468229	-1.49791	0.368972	-4.05968	4.91408e-05	0.000270019	0.159018	0.390173	0.407557	0.683599	0.785829	-0.523247	0.393298	-1.33041	0.183383	0.270986	0.72346	0.429336	1.68507	0.0919756	0.174671	-1.45741	0.436696	-3.33736	0.000845781	0.00272934
ENSG00000162543	UBX domain protein 10 [Source:HGNC Symbol;Acc:HGNC:26354]	UBXN10	protein_coding	8.21353	-1.95624	0.367693	-5.32032	1.03586e-07	7.72998e-07	-1.44632	0.326847	-4.42506	9.64154e-06	5.96494e-05	-0.534231	0.423029	-1.26287	0.206636	0.319492	-0.0591531	0.344633	-0.171641	0.86372	0.904085	-0.584821	0.398113	-1.46898	0.141837	0.246956	-0.621294	0.380669	-1.63211	0.102656	0.182695
ENSG00000188486	H2A histone family member X [Source:HGNC Symbol;Acc:HGNC:4739]	H2AFX	protein_coding	217.382	0.419168	0.130912	3.2019	0.00136522	0.00491118	0.278893	0.133445	2.08995	0.0366222	0.096659	2.15316	0.127873	16.8383	1.2775e-63	1.63195e-61	1.58227	0.127715	12.3891	2.99204e-35	6.22714e-34	1.90559	0.157294	12.1149	8.80927e-34	1.18806e-31	1.6471	0.159876	10.3023	6.87738e-25	2.22321e-23
ENSG00000158825	cytidine deaminase [Source:HGNC Symbol;Acc:HGNC:1712]	CDA	protein_coding	26.8984	-0.514106	0.309259	-1.66238	0.0964363	0.192695	-0.430653	0.291719	-1.47626	0.139874	0.281398	-0.265257	0.319114	-0.831231	0.405843	0.53931	-2.94119	0.320571	-9.17485	4.52222e-20	4.3925e-19	-0.60443	0.377112	-1.60279	0.108982	0.199755	-2.55451	0.383418	-6.66245	2.69295e-11	2.63784e-10
ENSG00000158828	PTEN induced putative kinase 1 [Source:HGNC Symbol;Acc:HGNC:14581]	PINK1	protein_coding	742.594	-0.411405	0.0731936	-5.62077	1.90106e-08	1.55876e-07	-0.463138	0.0718144	-6.4491	1.12517e-10	1.2794e-09	0.429568	0.0747623	5.74578	9.14958e-09	4.98687e-08	1.22431	0.0712173	17.1912	3.09277e-66	1.84204e-64	0.184195	0.0908352	2.02779	0.0425817	0.0933726	0.659229	0.0889855	7.40828	1.2795e-13	1.5992e-12
ENSG00000244038	dolichyl-diphosphooligosaccharide--protein glycosyltransferase non-catalytic subunit [Source:HGNC Symbol;Acc:HGNC:2728]	DDOST	protein_coding	1408.12	0.147316	0.0489223	3.01123	0.00260192	0.00864152	-0.00430813	0.0487161	-0.0884334	0.929532	0.963229	-0.049257	0.0499318	-0.986485	0.323895	0.455233	-0.191609	0.0489164	-3.91708	8.96283e-05	0.000256597	0.0909993	0.061854	1.4712	0.141238	0.246152	-0.201656	0.0621743	-3.24341	0.0011811	0.00369677
ENSG00000203814	histone cluster 2, H2bf [Source:HGNC Symbol;Acc:HGNC:24700]	HIST2H2BF	protein_coding	47.5326	-0.230479	0.25281	-0.911669	0.361943	0.528284	-0.22144	0.246985	-0.896572	0.369947	0.559117	3.10993	0.242178	12.8415	9.59773e-38	3.5627e-36	2.75648	0.234162	11.7717	5.46359e-32	9.87337e-31	1.90167	0.285398	6.66321	2.67918e-11	3.85067e-10	1.74955	0.283443	6.17249	6.72248e-10	5.61409e-09
ENSG00000131398	potassium voltage-gated channel subfamily C member 3 [Source:HGNC Symbol;Acc:HGNC:6235]	KCNC3	protein_coding	157.578	-0.472378	0.146718	-3.21964	0.0012835	0.00464901	-0.0717915	0.141463	-0.507492	0.61181	0.769822	2.65818	0.142524	18.6507	1.24595e-77	2.45518e-75	1.83717	0.135884	13.5201	1.18979e-41	3.17099e-40	1.8941	0.168464	11.2434	2.49673e-29	2.50189e-27	2.00345	0.167187	11.9833	4.34557e-33	2.52329e-31
ENSG00000117298	endothelin converting enzyme 1 [Source:HGNC Symbol;Acc:HGNC:3146]	ECE1	protein_coding	154.047	1.09615	0.183795	5.96396	2.46199e-09	2.26368e-08	1.69552	0.185495	9.14056	6.213e-20	1.5324e-18	-0.304309	0.185827	-1.63759	0.101508	0.178052	-0.568123	0.182358	-3.11542	0.00183682	0.00433198	0.39381	0.228276	1.72515	0.0845011	0.163232	0.297561	0.233745	1.27302	0.203012	0.316642
ENSG00000142794	neuroblastoma breakpoint family member 3 [Source:HGNC Symbol;Acc:HGNC:25076]	NBPF3	protein_coding	88.7714	-0.632726	0.144082	-4.39142	1.12615e-05	6.11923e-05	-0.321821	0.141032	-2.2819	0.0224952	0.0640159	0.328064	0.146537	2.23878	0.0251702	0.0532271	0.30512	0.141276	2.15975	0.0307919	0.0571311	-0.0411756	0.180721	-0.227841	0.81977	0.885333	-0.125883	0.182915	-0.688203	0.491325	0.61944
ENSG00000090686	ubiquitin specific peptidase 48 [Source:HGNC Symbol;Acc:HGNC:18533]	USP48	protein_coding	422.638	-0.334475	0.0722687	-4.62821	3.68847e-06	2.18338e-05	-0.233456	0.0702566	-3.3229	0.000890858	0.00372575	0.152328	0.0742148	2.05253	0.0401187	0.0801378	0.155687	0.0704523	2.20982	0.0271178	0.0510751	0.0936184	0.0898339	1.04213	0.297353	0.435468	0.114818	0.0883958	1.29891	0.193975	0.305424
ENSG00000070831	cell division cycle 42 [Source:HGNC Symbol;Acc:HGNC:1736]	CDC42	protein_coding	3257.63	0.230008	0.0436763	5.2662	1.39276e-07	1.02003e-06	0.256737	0.0436818	5.87742	4.16702e-09	4.0327e-08	-0.150825	0.0446131	-3.38074	0.000722921	0.00208675	-0.0769548	0.0436095	-1.76463	0.0776258	0.129246	-0.0787095	0.0553194	-1.42282	0.154789	0.264651	0.041304	0.0554079	0.745453	0.455998	0.587308
ENSG00000239306	RNA binding motif protein 14 [Source:HGNC Symbol;Acc:HGNC:14219]	RBM14	protein_coding	391.663	0.16543	0.0903462	1.83107	0.0670908	0.143973	0.106855	0.0899303	1.1882	0.234754	0.410421	1.92225	0.0892019	21.5495	5.35379e-103	2.15583e-100	-0.0162238	0.089774	-0.180719	0.856589	0.898906	1.8896	0.109486	17.2588	9.61113e-67	9.57749e-64	-0.0322974	0.114687	-0.281614	0.778239	0.852826
ENSG00000159189	complement C1q C chain [Source:HGNC Symbol;Acc:HGNC:1245]	C1QC	protein_coding	5114.96	-0.00297639	0.123041	-0.0241903	0.980701	0.988909	0.280663	0.122959	2.28257	0.0224556	0.063913	0.0992452	0.12585	0.7886	0.430346	0.56434	-0.286988	0.122968	-2.33385	0.0196037	0.0381067	0.266915	0.153288	1.74126	0.0816376	0.158787	0.310639	0.153246	2.02706	0.0426563	0.0874901
ENSG00000133216	EPH receptor B2 [Source:HGNC Symbol;Acc:HGNC:3393]	EPHB2	protein_coding	59.1945	-0.642763	0.250564	-2.56527	0.0103096	0.0293426	-1.5361	0.25967	-5.91558	3.30714e-09	3.23262e-08	-0.314728	0.260562	-1.20788	0.227093	0.34431	0.596157	0.264735	2.2519	0.0243287	0.046343	-0.144985	0.300213	-0.482941	0.629138	0.742326	0.618359	0.299475	2.06481	0.0389408	0.0810723
ENSG00000125944	heterogeneous nuclear ribonucleoprotein R [Source:HGNC Symbol;Acc:HGNC:5047]	HNRNPR	protein_coding	741.841	0.227088	0.0629746	3.60603	0.000310914	0.00128406	-0.0513241	0.0628791	-0.816235	0.414366	0.603831	-0.406787	0.0645282	-6.30403	2.90009e-10	1.85236e-09	0.189113	0.0627318	3.01463	0.0025729	0.00590776	-0.020839	0.0802231	-0.259763	0.795047	0.86872	-0.0266687	0.080126	-0.332835	0.739259	0.823459
ENSG00000175305	cyclin E2 [Source:HGNC Symbol;Acc:HGNC:1590]	CCNE2	protein_coding	7.70968	0.82135	0.443892	1.85034	0.0642651	0.138871	0.742753	0.4348	1.70826	0.0875879	0.196701	1.83391	0.420979	4.35631	1.32274e-05	5.02121e-05	1.26907	0.413318	3.07044	0.00213742	0.00498758	1.87459	0.480499	3.90133	9.56651e-05	0.000436627	2.09561	0.473415	4.42658	9.57393e-06	4.43345e-05
ENSG00000204219	transcription elongation factor A3 [Source:HGNC Symbol;Acc:HGNC:11615]	TCEA3	protein_coding	10.0972	-1.12624	0.432018	-2.60692	0.00913605	0.026436	-4.03415	0.435875	-9.25528	2.13673e-20	5.45161e-19	-0.265726	0.453441	-0.586022	0.557861	0.681613	-0.0123963	0.469183	-0.026421	0.978922	0.985305	-0.384953	0.467986	-0.822573	0.410751	0.553458	-2.8918	0.465459	-6.2128	5.20484e-10	4.41839e-09
ENSG00000276085	C-C motif chemokine ligand 3 like 3 [Source:HGNC Symbol;Acc:HGNC:30554]	CCL3L3	protein_coding	1023.46	5.96995	0.26108	22.8664	1.00382e-115	9.67572e-113	5.82203	0.268858	21.6547	5.49299e-104	4.42377e-101	0.954304	0.254827	3.74491	0.000180457	0.000575914	-2.62156	0.252132	-10.3976	2.54361e-25	3.30633e-24	0.439594	0.323329	1.35959	0.173961	0.289725	-0.77799	0.36261	-2.14553	0.0319105	0.0684356
ENSG00000161960	eukaryotic translation initiation factor 4A1 [Source:HGNC Symbol;Acc:HGNC:3282]	EIF4A1	protein_coding	227.269	0.402733	0.121612	3.31162	0.00092758	0.00347217	-0.0338313	0.120661	-0.280384	0.779183	0.879542	1.45218	0.117966	12.3102	7.98099e-35	2.56208e-33	1.22047	0.11664	10.4635	1.27012e-25	1.68286e-24	1.84366	0.140536	13.1188	2.57049e-39	5.42434e-37	1.56848	0.139543	11.2401	2.59011e-29	1.14503e-27
ENSG00000011007	transcription elongation factor B subunit 3 [Source:HGNC Symbol;Acc:HGNC:11620]	TCEB3	protein_coding	696.328	0.706685	0.0707682	9.98591	1.75679e-23	6.07177e-22	0.52609	0.0714256	7.36556	1.76399e-13	2.60561e-12	0.153067	0.0713383	2.14566	0.0319004	0.0656837	0.00524163	0.0706888	0.0741508	0.94089	0.959059	0.178912	0.0898588	1.99104	0.0464766	0.100505	0.0383118	0.0914533	0.418922	0.675273	0.774686
ENSG00000011009	lysophospholipase II [Source:HGNC Symbol;Acc:HGNC:6738]	LYPLA2	protein_coding	280.147	0.17829	0.10879	1.63885	0.101244	0.200252	0.13565	0.109278	1.24133	0.214483	0.385378	-0.296751	0.111435	-2.66299	0.00774508	0.0183479	-0.506058	0.110162	-4.59377	4.35314e-06	1.46393e-05	-0.19221	0.137275	-1.40018	0.161458	0.273524	-0.193809	0.138587	-1.39846	0.161974	0.264223
ENSG00000117308	UDP-galactose-4-epimerase [Source:HGNC Symbol;Acc:HGNC:4116]	GALE	protein_coding	228.388	-0.219387	0.0976509	-2.24665	0.0246626	0.0620769	0.175964	0.0977014	1.80104	0.071697	0.167576	0.133276	0.0999528	1.33339	0.182404	0.288652	-0.401021	0.0984453	-4.07354	4.63042e-05	0.000138398	0.0251874	0.122029	0.206405	0.836475	0.896128	0.300739	0.122976	2.4455	0.0144653	0.0344972
ENSG00000105270	CAP-Gly domain containing linker protein 3 [Source:HGNC Symbol;Acc:HGNC:24314]	CLIP3	protein_coding	7.86922	-0.485689	0.421328	-1.15276	0.24901	0.402639	-0.208979	0.408044	-0.512149	0.608547	0.767228	1.89017	0.404504	4.67281	2.97102e-06	1.22212e-05	2.06442	0.38236	5.39916	6.69529e-08	2.72565e-07	1.83148	0.427134	4.28785	1.80413e-05	9.69136e-05	1.80617	0.426724	4.23264	2.30959e-05	0.00010128
ENSG00000179163	fucosidase, alpha-L- 1, tissue [Source:HGNC Symbol;Acc:HGNC:4006]	FUCA1	protein_coding	5210.21	-0.791978	0.121808	-6.50185	7.93387e-11	8.6574e-10	-1.89366	0.121924	-15.5314	2.12595e-54	2.89551e-52	0.463193	0.124634	3.71641	0.000202072	0.000639934	1.86991	0.121932	15.3357	4.41536e-53	1.77795e-51	-0.153642	0.151656	-1.0131	0.311012	0.450907	1.00493	0.151466	6.63466	3.25251e-11	3.16087e-10
ENSG00000166750	schlafen family member 5 [Source:HGNC Symbol;Acc:HGNC:28286]	SLFN5	protein_coding	1402.91	1.2723	0.112581	11.3012	1.29458e-29	6.88989e-28	0.940137	0.112353	8.36772	5.87439e-17	1.17507e-15	1.37852	0.11376	12.1178	8.49914e-34	2.58505e-32	0.777444	0.111431	6.97693	3.01705e-12	1.78946e-11	1.82349	0.140102	13.0154	9.99567e-39	2.03741e-36	1.51221	0.139986	10.8026	3.34518e-27	1.26455e-25
ENSG00000188529	serine and arginine rich splicing factor 10 [Source:HGNC Symbol;Acc:HGNC:16713]	SRSF10	protein_coding	585.243	0.411768	0.065029	6.33207	2.41889e-10	2.51907e-09	0.11639	0.0655164	1.77651	0.0756495	0.174655	0.119304	0.0656816	1.8164	0.0693093	0.128755	-0.240731	0.065789	-3.65914	0.000253061	0.000681118	0.0382364	0.0828775	0.46136	0.64454	0.754593	-0.223283	0.084511	-2.64205	0.00824047	0.0210478
ENSG00000162231	nuclear RNA export factor 1 [Source:HGNC Symbol;Acc:HGNC:8071]	NXF1	protein_coding	1654.82	1.11179	0.108058	10.2889	7.90584e-25	2.98837e-23	0.421707	0.108323	3.89306	9.8989e-05	0.000511885	1.26994	0.109605	11.5865	4.82369e-31	1.2968e-29	0.709242	0.107742	6.58279	4.6169e-11	2.4969e-10	1.82037	0.134371	13.5473	8.21999e-42	2.20063e-39	1.08983	0.134697	8.09099	5.91816e-16	9.16573e-15
ENSG00000153048	calcium regulated heat stable protein 1 [Source:HGNC Symbol;Acc:HGNC:17150]	CARHSP1	protein_coding	138.575	-0.992299	0.122958	-8.07025	7.01555e-16	1.28532e-14	-0.718216	0.113417	-6.3325	2.41221e-10	2.65487e-09	2.97342	0.116432	25.5379	7.47367e-144	1.38435e-140	2.67968	0.106081	25.2608	8.62724e-141	3.26127e-138	1.81063	0.127477	14.2036	8.70488e-46	3.12279e-43	1.83836	0.124943	14.7136	5.27513e-49	8.57116e-47
ENSG00000117602	RCAN family member 3 [Source:HGNC Symbol;Acc:HGNC:3042]	RCAN3	protein_coding	256.801	-0.253093	0.0901858	-2.80635	0.00501064	0.0155019	-0.152857	0.0895242	-1.70744	0.0877403	0.196963	-0.242896	0.093284	-2.60383	0.00921872	0.0215007	-0.158633	0.0903125	-1.75649	0.0790051	0.131318	0.123787	0.113058	1.09489	0.273565	0.409388	-0.13938	0.114615	-1.21608	0.223956	0.34168
ENSG00000133226	serine and arginine repetitive matrix 1 [Source:HGNC Symbol;Acc:HGNC:16638]	SRRM1	protein_coding	540.7	0.00856455	0.0700885	0.122196	0.902744	0.943985	-0.0562336	0.06981	-0.805523	0.420518	0.609583	-0.00573815	0.0716173	-0.0801223	0.93614	0.963287	0.0963661	0.0698014	1.38058	0.167409	0.250782	0.137719	0.0880184	1.56467	0.117661	0.212665	0.0865862	0.0881946	0.981763	0.326216	0.458088
ENSG00000020633	runt related transcription factor 3 [Source:HGNC Symbol;Acc:HGNC:10473]	RUNX3	protein_coding	164.496	0.61126	0.132996	4.59609	4.30493e-06	2.51145e-05	-0.1142	0.13369	-0.854217	0.392985	0.582388	-0.660446	0.135661	-4.86834	1.1254e-06	4.85689e-06	-0.542089	0.135583	-3.9982	6.3826e-05	0.000186534	-0.219474	0.171611	-1.2789	0.200931	0.324197	-0.274367	0.171805	-1.59697	0.110272	0.193646
ENSG00000117614	SYF2 pre-mRNA splicing factor [Source:HGNC Symbol;Acc:HGNC:19824]	SYF2	protein_coding	341.685	0.0226833	0.0771346	0.294075	0.768701	0.862088	-0.0528488	0.0766689	-0.689312	0.490627	0.671349	0.12	0.0783949	1.53071	0.12584	0.213161	0.242265	0.0763186	3.17439	0.00150154	0.00359294	0.0662128	0.0975714	0.678609	0.497386	0.632693	0.198201	0.0970325	2.04262	0.0410898	0.0848408
ENSG00000169738	dicarbonyl and L-xylulose reductase [Source:HGNC Symbol;Acc:HGNC:18985]	DCXR	protein_coding	674.342	-0.127948	0.123127	-1.03915	0.298734	0.460264	-0.515342	0.122527	-4.20593	2.60012e-05	0.000150412	2.27276	0.123762	18.364	2.55216e-75	4.72736e-73	2.36747	0.121013	19.5637	3.15074e-85	3.2604e-83	1.78399	0.150061	11.8884	1.35961e-32	1.64779e-30	1.92415	0.149274	12.89	5.12152e-38	4.16078e-36
ENSG00000103723	adaptor related protein complex 3 beta 2 subunit [Source:HGNC Symbol;Acc:HGNC:567]	AP3B2	protein_coding	11.8883	0.173036	0.403542	0.428793	0.668074	0.793818	0.236881	0.437092	0.541946	0.587856	0.751666	2.30402	0.373045	6.17625	6.56413e-10	4.02741e-09	3.20643	0.382589	8.38088	5.25339e-17	4.26231e-16	1.78184	0.422271	4.21966	2.44674e-05	0.000128213	3.43761	0.434812	7.90596	2.65869e-15	3.89611e-14
ENSG00000171368	tubulin polymerization promoting protein [Source:HGNC Symbol;Acc:HGNC:24164]	TPPP	protein_coding	45.7336	-1.62403	0.253085	-6.41696	1.39026e-10	1.48254e-09	-1.78888	0.24603	-7.271	3.56826e-13	5.13557e-12	2.80663	0.250448	11.2065	3.79062e-29	9.29983e-28	3.15315	0.239775	13.1505	1.69144e-39	4.05836e-38	1.77971	0.26617	6.68638	2.28754e-11	3.30634e-10	2.01779	0.261641	7.71207	1.23793e-14	1.71891e-13
ENSG00000099840	IZUMO family member 4 [Source:HGNC Symbol;Acc:HGNC:26950]	IZUMO4	protein_coding	16.7296	-0.22138	0.352565	-0.627911	0.530062	0.685494	-0.445046	0.336912	-1.32096	0.186516	0.348024	1.93289	0.331112	5.83758	5.29654e-09	2.94884e-08	3.43815	0.308007	11.1626	6.21739e-29	9.72676e-28	1.77667	0.365089	4.86639	1.13656e-06	7.7486e-06	2.85844	0.346332	8.25347	1.53864e-16	2.51103e-15
ENSG00000117643	mannosidase alpha class 1C member 1 [Source:HGNC Symbol;Acc:HGNC:19080]	MAN1C1	protein_coding	51.591	-1.15734	0.169127	-6.84303	7.7536e-12	9.40734e-11	-0.853877	0.160287	-5.32716	9.97587e-08	8.1654e-07	0.462445	0.177633	2.60337	0.00923116	0.0215216	0.130294	0.165043	0.789458	0.429845	0.540861	-0.00978507	0.197066	-0.0496539	0.960398	0.977101	0.14748	0.19287	0.764657	0.444476	0.576337
ENSG00000108342	colony stimulating factor 3 [Source:HGNC Symbol;Acc:HGNC:2438]	CSF3	protein_coding	71.9535	5.84745	0.479485	12.1953	3.29415e-34	2.21525e-32	5.98563	0.482419	12.4075	2.37856e-35	1.34323e-33	-1.25461	0.460206	-2.7262	0.00640688	0.0154484	-2.4963	0.456853	-5.46411	4.65231e-08	1.92226e-07	0.780333	0.525329	1.48542	0.137433	0.240854	1.4786	0.52642	2.8088	0.00497273	0.0134565
ENSG00000117640	mitochondrial fission regulator 1 like [Source:HGNC Symbol;Acc:HGNC:28836]	MTFR1L	protein_coding	286.838	-0.0337463	0.0666673	-0.506189	0.612724	0.752887	0.099126	0.0662085	1.49718	0.134347	0.273067	0.0907804	0.067934	1.3363	0.181451	0.287389	0.121593	0.0656432	1.85233	0.0639789	0.109204	0.167871	0.0827011	2.02985	0.0423716	0.0930257	0.385076	0.0826636	4.65835	3.18758e-06	1.59147e-05
ENSG00000182749	progestin and adipoQ receptor family member 7 [Source:HGNC Symbol;Acc:HGNC:23146]	PAQR7	protein_coding	8.02173	-1.0969	0.382583	-2.86708	0.00414283	0.0130806	-1.20124	0.372709	-3.22301	0.00126852	0.00513192	-0.367789	0.406313	-0.905186	0.365367	0.498865	-0.542962	0.392028	-1.38501	0.16605	0.248927	-0.773695	0.433209	-1.78596	0.0741051	0.146908	-0.328247	0.421754	-0.77829	0.436398	0.568773
ENSG00000117632	stathmin 1 [Source:HGNC Symbol;Acc:HGNC:6510]	STMN1	protein_coding	431.681	-1.43662	0.128448	-11.1844	4.8604e-29	2.48023e-27	-2.56222	0.128406	-19.9539	1.38523e-88	6.75228e-86	0.894088	0.131947	6.77612	1.23447e-11	8.97768e-11	0.806367	0.130271	6.18991	6.02003e-10	2.96173e-09	0.210685	0.156786	1.34378	0.179021	0.296227	-0.662162	0.156488	-4.2314	2.32237e-05	0.00010172
ENSG00000151014	nocturnin [Source:HGNC Symbol;Acc:HGNC:14254]	NOCT	protein_coding	35.3914	1.34096	0.228604	5.86584	4.4686e-09	3.94958e-08	0.0100608	0.239934	0.0419316	0.966553	0.982357	1.39524	0.215013	6.48908	8.63628e-11	5.80653e-10	1.21213	0.228911	5.29521	1.18882e-07	4.71531e-07	1.77267	0.273615	6.4787	9.25187e-11	1.22654e-09	0.461073	0.290277	1.58839	0.112198	0.196302
ENSG00000175087	PDLIM1 interacting kinase 1 like [Source:HGNC Symbol;Acc:HGNC:18981]	PDIK1L	protein_coding	106.163	-0.277234	0.140176	-1.97776	0.0479558	0.108831	0.0285691	0.139124	0.205349	0.837299	0.912741	-0.21987	0.144698	-1.51951	0.128634	0.216923	-0.688891	0.141835	-4.85698	1.19189e-06	4.26123e-06	-0.15905	0.17622	-0.902563	0.366758	0.509609	-0.424118	0.179925	-2.35719	0.0184138	0.0425231
ENSG00000142684	zinc finger protein 593 [Source:HGNC Symbol;Acc:HGNC:30943]	ZNF593	protein_coding	46.8473	0.0977748	0.197753	0.494428	0.621004	0.759333	0.0040422	0.20073	0.0201375	0.983934	0.991589	-0.370743	0.203187	-1.82464	0.068056	0.126872	-0.536986	0.204602	-2.62454	0.00867664	0.0180764	-0.237562	0.245788	-0.966533	0.333777	0.475269	-0.402628	0.253209	-1.5901	0.111811	0.195824
ENSG00000077782	fibroblast growth factor receptor 1 [Source:HGNC Symbol;Acc:HGNC:3688]	FGFR1	protein_coding	174.305	-0.205789	0.163565	-1.25815	0.208339	0.352514	-0.637271	0.165455	-3.85163	0.000117334	0.000596427	2.41227	0.162212	14.8711	5.07446e-50	3.56039e-48	1.95751	0.162095	12.0763	1.40906e-33	2.74737e-32	1.76533	0.195751	9.01828	1.91072e-19	7.46678e-18	1.28866	0.197486	6.52533	6.78535e-11	6.35736e-10
ENSG00000142669	SH3 domain binding glutamate rich protein like 3 [Source:HGNC Symbol;Acc:HGNC:15568]	SH3BGRL3	protein_coding	5883.49	-0.108186	0.0828557	-1.30572	0.191648	0.330592	-0.70882	0.082948	-8.54535	1.28149e-17	2.71591e-16	0.309528	0.0847388	3.65273	0.000259471	0.000805057	0.415614	0.0829904	5.00798	5.50053e-07	2.03691e-06	0.190644	0.103795	1.83673	0.0662494	0.13427	0.197424	0.10383	1.90141	0.0572486	0.112249
ENSG00000169442	CD52 molecule [Source:HGNC Symbol;Acc:HGNC:1804]	CD52	protein_coding	1916.78	-0.231106	0.109353	-2.1134	0.0345669	0.08302	-2.37571	0.109994	-21.5986	1.84991e-103	1.37063e-100	0.333938	0.111799	2.98694	0.00281784	0.00730202	0.311049	0.110727	2.80915	0.0049673	0.0108604	-0.146376	0.136684	-1.0709	0.284213	0.421281	-1.31527	0.137092	-9.59413	8.46317e-22	2.18333e-20
ENSG00000131015	UL16 binding protein 2 [Source:HGNC Symbol;Acc:HGNC:14894]	ULBP2	protein_coding	14.2332	0.233297	0.318269	0.733017	0.463548	0.626307	0.980333	0.336131	2.91652	0.00353963	0.0128281	2.18588	0.297899	7.33765	2.17382e-13	1.85215e-12	2.02599	0.292891	6.91721	4.60633e-12	2.69073e-11	1.7536	0.350778	4.99917	5.75773e-07	4.1711e-06	1.08028	0.389031	2.77685	0.00548891	0.0146754
ENSG00000111696	5'-nucleotidase domain containing 3 [Source:HGNC Symbol;Acc:HGNC:30826]	NT5DC3	protein_coding	32.7629	-0.825971	0.230403	-3.5849	0.000337208	0.00138442	-0.639848	0.217638	-2.93996	0.00328256	0.0119951	2.42637	0.222041	10.9276	8.50909e-28	1.92918e-26	1.59866	0.209979	7.61342	2.66938e-14	1.80193e-13	1.75329	0.244156	7.18101	6.91966e-13	1.26264e-11	1.43457	0.242353	5.91933	3.2325e-09	2.47932e-08
ENSG00000117713	AT-rich interaction domain 1A [Source:HGNC Symbol;Acc:HGNC:11110]	ARID1A	protein_coding	562.916	-0.0189296	0.079888	-0.236952	0.812694	0.890017	0.00963103	0.0794483	0.121224	0.903514	0.948442	-0.18597	0.081836	-2.27247	0.0230581	0.0491603	-0.157536	0.0796364	-1.97819	0.0479073	0.0846905	0.208442	0.100502	2.07401	0.0380784	0.0848989	-0.232461	0.101543	-2.28928	0.0220629	0.0497226
ENSG00000171914	talin 2 [Source:HGNC Symbol;Acc:HGNC:15447]	TLN2	protein_coding	68.6324	-1.28082	0.178204	-7.18737	6.60517e-13	8.94611e-12	-1.46828	0.172466	-8.51346	1.6882e-17	3.52145e-16	1.78089	0.177967	10.0069	1.42166e-23	2.51273e-22	2.61198	0.168203	15.5288	2.21603e-54	9.18291e-53	1.75125	0.194941	8.98346	2.62375e-19	1.00776e-17	1.71166	0.191897	8.91968	4.67625e-19	9.62424e-18
ENSG00000204160	zinc finger DHHC-type containing 18 [Source:HGNC Symbol;Acc:HGNC:20712]	ZDHHC18	protein_coding	579.557	0.0940373	0.0751584	1.25119	0.210866	0.355438	0.143282	0.0757351	1.89188	0.0585066	0.142127	-0.0125465	0.0766874	-0.163606	0.870042	0.918933	0.124031	0.075385	1.64529	0.0999092	0.161134	0.0166866	0.0947359	0.176138	0.860186	0.911835	0.0542853	0.0960196	0.565356	0.571832	0.6903
ENSG00000142751	GPN-loop GTPase 2 [Source:HGNC Symbol;Acc:HGNC:25513]	GPN2	protein_coding	171.345	0.339393	0.0934453	3.63199	0.00028124	0.00117212	0.0952747	0.0944433	1.0088	0.313069	0.49931	0.161892	0.0936155	1.72932	0.0837511	0.150998	0.378935	0.0927702	4.08466	4.41411e-05	0.000132302	0.205734	0.117272	1.75433	0.0793741	0.155361	0.599148	0.116283	5.15248	2.57067e-07	1.52227e-06
ENSG00000198746	G-patch domain containing 3 [Source:HGNC Symbol;Acc:HGNC:25720]	GPATCH3	protein_coding	112.115	0.207079	0.114897	1.8023	0.0714976	0.151648	0.109545	0.115001	0.952558	0.340814	0.528876	-0.108188	0.116719	-0.926907	0.353975	0.486942	-0.168205	0.115382	-1.45781	0.144892	0.221951	-0.236514	0.14794	-1.59872	0.109883	0.201078	-0.205184	0.14924	-1.37485	0.169177	0.273706
ENSG00000090273	nuclear distribution C, dynein complex regulator [Source:HGNC Symbol;Acc:HGNC:8045]	NUDC	protein_coding	378.321	-0.163346	0.0962217	-1.6976	0.0895829	0.181913	-0.0421077	0.0963067	-0.437225	0.661948	0.805232	0.2287	0.0981856	2.32926	0.0198453	0.0429483	-0.0260983	0.0964535	-0.270579	0.786715	0.849005	-0.0347021	0.120766	-0.287351	0.773844	0.854759	-0.0390994	0.121755	-0.321131	0.748111	0.829925
ENSG00000090020	solute carrier family 9 member A1 [Source:HGNC Symbol;Acc:HGNC:11071]	SLC9A1	protein_coding	548.438	-1.0716	0.101901	-10.5161	7.28057e-26	3.00757e-24	-0.209122	0.10016	-2.08788	0.0368089	0.0970413	0.873489	0.104127	8.38867	4.91672e-17	5.5532e-16	-0.834937	0.101315	-8.24101	1.70767e-16	1.3483e-15	0.0779602	0.126066	0.618408	0.536307	0.666787	-0.804353	0.127683	-6.29962	2.98378e-10	2.61812e-09
ENSG00000142784	WD and tetratricopeptide repeats 1 [Source:HGNC Symbol;Acc:HGNC:29175]	WDTC1	protein_coding	428.94	-0.250485	0.0761327	-3.29011	0.00100149	0.00372073	-0.130499	0.075248	-1.73425	0.0828738	0.188352	-0.342293	0.0790984	-4.32743	1.50858e-05	5.67378e-05	0.310444	0.0750099	4.1387	3.49273e-05	0.000106285	-0.0452485	0.0955776	-0.473421	0.635913	0.747811	-0.00864918	0.0952749	-0.0907813	0.927666	0.955313
ENSG00000177483	RNA binding motif protein 44 [Source:HGNC Symbol;Acc:HGNC:24756]	RBM44	protein_coding	11.385	-0.24073	0.34168	-0.704546	0.481093	0.641977	-0.191886	0.335214	-0.572427	0.567032	0.73572	1.08066	0.338354	3.19386	0.00140383	0.00385631	-0.0638829	0.339232	-0.188317	0.850629	0.89488	1.75083	0.375838	4.65846	3.18587e-06	2.00438e-05	-0.139736	0.393611	-0.355012	0.722581	0.810692
ENSG00000120833	suppressor of cytokine signaling 2 [Source:HGNC Symbol;Acc:HGNC:19382]	SOCS2	protein_coding	19.7796	0.637527	0.315749	2.01909	0.0434774	0.100471	1.37925	0.303584	4.54323	5.53999e-06	3.55569e-05	0.136237	0.313314	0.434825	0.663689	0.769885	-0.834804	0.29882	-2.79367	0.00521129	0.0113363	1.74859	0.360547	4.84982	1.23571e-06	8.36099e-06	1.00739	0.360115	2.79741	0.00515136	0.0138932
ENSG00000142733	mitogen-activated protein kinase kinase kinase 6 [Source:HGNC Symbol;Acc:HGNC:6858]	MAP3K6	protein_coding	123.602	-0.933311	0.129778	-7.19158	6.4045e-13	8.69469e-12	-0.750226	0.125277	-5.98853	2.11749e-09	2.11897e-08	-0.109931	0.137769	-0.797938	0.424907	0.55871	0.419563	0.126435	3.31841	0.000905302	0.00224604	-0.359198	0.158116	-2.27173	0.0231026	0.0555262	0.197767	0.153132	1.29147	0.196539	0.308438
ENSG00000158195	WAS protein family member 2 [Source:HGNC Symbol;Acc:HGNC:12733]	WASF2	protein_coding	1539.31	0.0160127	0.0595817	0.268753	0.78812	0.87496	-0.305577	0.0594874	-5.13684	2.79395e-07	2.15186e-06	-0.437404	0.0612308	-7.14353	9.09625e-13	7.33521e-12	-0.131737	0.059778	-2.20378	0.0275401	0.0518052	-0.0996066	0.0752544	-1.3236	0.185637	0.304644	-0.35657	0.0753873	-4.72984	2.24702e-06	1.15615e-05
ENSG00000099622	cold inducible RNA binding protein [Source:HGNC Symbol;Acc:HGNC:1982]	CIRBP	protein_coding	1541.18	0.215079	0.0696662	3.08728	0.00201999	0.00694548	-0.0242526	0.0694553	-0.349182	0.726952	0.847611	1.67487	0.0699287	23.9512	8.98281e-127	6.65554e-124	1.62334	0.0684286	23.7231	2.08448e-124	5.51583e-122	1.74836	0.0857992	20.3773	2.65732e-92	6.80918e-89	1.75958	0.0855421	20.5698	5.11951e-94	4.12299e-91
ENSG00000000938	FGR proto-oncogene, Src family tyrosine kinase [Source:HGNC Symbol;Acc:HGNC:3697]	FGR	protein_coding	4535.07	0.0500632	0.139896	0.357861	0.720447	0.829777	-0.566439	0.139947	-4.04753	5.17617e-05	0.00028266	-0.355041	0.143099	-2.48108	0.0130987	0.0295958	-0.850661	0.140149	-6.06969	1.28158e-09	6.1277e-09	-0.382172	0.173785	-2.19911	0.0278698	0.0652147	-0.700908	0.173856	-4.03154	5.54126e-05	0.000227031
ENSG00000135048	transmembrane protein 2 [Source:HGNC Symbol;Acc:HGNC:11869]	TMEM2	protein_coding	510.062	0.39659	0.0953311	4.16013	3.18068e-05	0.00015908	-0.458212	0.0960115	-4.77247	1.8198e-06	1.25076e-05	2.06383	0.0937902	22.0047	2.59511e-107	1.14451e-104	1.96556	0.0937677	20.962	1.45882e-97	2.0471e-95	1.74815	0.116266	15.0358	4.2759e-51	1.96658e-48	1.69509	0.115415	14.687	7.80902e-49	1.24695e-46
ENSG00000181222	RNA polymerase II subunit A [Source:HGNC Symbol;Acc:HGNC:9187]	POLR2A	protein_coding	2156.2	0.0493555	0.0852143	0.579193	0.562459	0.713309	0.277203	0.0851494	3.25549	0.00113198	0.00462555	1.36815	0.086586	15.801	3.0598e-56	2.86246e-54	1.37265	0.0845306	16.2385	2.69277e-59	1.28884e-57	1.74215	0.105938	16.445	9.10443e-61	6.53225e-58	1.77396	0.106016	16.733	7.54003e-63	2.05388e-60
ENSG00000117751	protein phosphatase 1 regulatory subunit 8 [Source:HGNC Symbol;Acc:HGNC:9296]	PPP1R8	protein_coding	273.221	0.118909	0.0785914	1.513	0.13028	0.244681	0.0939367	0.0783725	1.19859	0.230686	0.405254	-0.220551	0.0805501	-2.73805	0.00618038	0.0149451	-0.0605272	0.0783639	-0.772387	0.439885	0.550206	-0.178755	0.10077	-1.7739	0.0760796	0.150026	0.166558	0.099693	1.67071	0.0947793	0.171244
ENSG00000117748	replication protein A2 [Source:HGNC Symbol;Acc:HGNC:10290]	RPA2	protein_coding	323.354	0.283829	0.0823435	3.44689	0.000567081	0.00223407	0.23433	0.0825553	2.83846	0.0045332	0.0159393	-0.0547527	0.0835246	-0.655528	0.512128	0.641042	0.280742	0.0814616	3.44631	0.000568304	0.00145658	-0.0389606	0.105148	-0.37053	0.710987	0.8071	0.53174	0.103784	5.12352	2.99881e-07	1.75948e-06
ENSG00000158156	XK related 8 [Source:HGNC Symbol;Acc:HGNC:25508]	XKR8	protein_coding	49.4116	-0.255737	0.190157	-1.34487	0.178668	0.313468	0.221512	0.188343	1.17611	0.23955	0.415896	-0.79506	0.200973	-3.95605	7.61976e-05	0.000257603	-0.219023	0.188446	-1.16226	0.245129	0.34471	-0.541673	0.24012	-2.25584	0.0240807	0.057553	-0.282938	0.240448	-1.17671	0.23931	0.360106
ENSG00000126698	DnaJ heat shock protein family (Hsp40) member C8 [Source:HGNC Symbol;Acc:HGNC:15470]	DNAJC8	protein_coding	950.558	0.105038	0.0603559	1.74032	0.0818035	0.169104	0.0461929	0.0604254	0.764461	0.444593	0.631339	0.101254	0.0614289	1.64831	0.0992896	0.174707	0.0451575	0.0603485	0.748279	0.454292	0.564528	0.122456	0.0761279	1.60856	0.107712	0.197894	0.0788283	0.0766187	1.02884	0.303555	0.434022
ENSG00000130770	ATPase inhibitory factor 1 [Source:HGNC Symbol;Acc:HGNC:871]	ATPIF1	protein_coding	240.565	-0.473251	0.106661	-4.43696	9.12398e-06	5.03823e-05	-0.37896	0.103983	-3.64445	0.000267963	0.00125785	0.464319	0.108967	4.26111	2.03412e-05	7.51155e-05	0.0340942	0.10474	0.325513	0.744792	0.816996	-0.182609	0.132975	-1.37326	0.169672	0.284218	-0.193341	0.130896	-1.47706	0.13966	0.234642
ENSG00000184897	H1 histone family member X [Source:HGNC Symbol;Acc:HGNC:4722]	H1FX	protein_coding	865.298	-0.231187	0.101945	-2.26777	0.0233435	0.0592033	0.194996	0.101028	1.93011	0.0535937	0.132098	2.26254	0.102526	22.0679	6.43578e-108	3.1371e-105	1.52435	0.0995831	15.3074	6.82833e-53	2.73178e-51	1.72296	0.12455	13.8335	1.60022e-43	5.03563e-41	1.52548	0.124658	12.2373	1.96463e-34	1.24201e-32
ENSG00000130772	mediator complex subunit 18 [Source:HGNC Symbol;Acc:HGNC:25944]	MED18	protein_coding	136.081	0.056776	0.0946362	0.59994	0.548546	0.701371	-0.119296	0.0949956	-1.2558	0.209188	0.378508	-0.14784	0.0969645	-1.52469	0.127337	0.215109	0.223428	0.0946769	2.3599	0.0182799	0.0357587	-0.224498	0.12214	-1.83804	0.0660566	0.133973	-0.185783	0.123206	-1.5079	0.13158	0.223417
ENSG00000204138	phosphatase and actin regulator 4 [Source:HGNC Symbol;Acc:HGNC:25793]	PHACTR4	protein_coding	304.38	0.497727	0.111591	4.46029	8.18497e-06	4.5545e-05	-0.024763	0.112518	-0.220079	0.825809	0.905438	-0.765082	0.114396	-6.68803	2.262e-11	1.60964e-10	0.143932	0.112298	1.2817	0.19995	0.290734	0.00979651	0.14153	0.0692185	0.944816	0.967779	0.196427	0.141787	1.38537	0.165941	0.269459
ENSG00000180198	regulator of chromosome condensation 1 [Source:HGNC Symbol;Acc:HGNC:1913]	RCC1	protein_coding	210.006	-0.400207	0.0956342	-4.18477	2.85451e-05	0.000144264	-0.417341	0.0953982	-4.37473	1.21583e-05	7.37347e-05	0.478187	0.0973606	4.9115	9.03815e-07	3.94937e-06	0.76107	0.0945298	8.05112	8.20426e-16	6.20529e-15	0.150638	0.117863	1.27808	0.20122	0.324518	0.687065	0.116212	5.91216	3.37645e-09	2.58331e-08
ENSG00000151136	BTB domain containing 11 [Source:HGNC Symbol;Acc:HGNC:23844]	BTBD11	protein_coding	13.9479	0.957999	0.400757	2.39047	0.0168268	0.044763	2.2568	0.405367	5.56728	2.5874e-08	2.27463e-07	1.81592	0.38227	4.75035	2.03065e-06	8.54081e-06	0.632925	0.372182	1.70058	0.0890217	0.145847	1.71791	0.447806	3.83627	0.000124916	0.000554882	1.17797	0.469934	2.50668	0.0121872	0.0297306
ENSG00000173926	membrane associated ring-CH-type finger 3 [Source:HGNC Symbol;Acc:HGNC:28728]	MARCH3	protein_coding	30.8186	1.14783	0.229292	5.00597	5.55809e-07	3.75225e-06	2.12877	0.232727	9.14707	5.8501e-20	1.44675e-18	1.71715	0.207436	8.27797	1.2529e-16	1.38139e-15	0.162519	0.202934	0.800845	0.423221	0.534087	1.7134	0.272481	6.28815	3.21268e-10	3.9148e-09	1.6185	0.287795	5.6238	1.86799e-08	1.29107e-07
ENSG00000134539	killer cell lectin like receptor D1 [Source:HGNC Symbol;Acc:HGNC:6378]	KLRD1	protein_coding	5.87452	0.42353	0.430253	0.984375	0.324931	0.488608	0.0975448	0.441116	0.221132	0.82499	0.905075	0.111567	0.429688	0.259647	0.795136	0.868772	0.52754	0.433675	1.21644	0.223817	0.319372	1.71112	0.469416	3.64522	0.000267163	0.00110519	1.056	0.480227	2.19897	0.02788	0.0607623
ENSG00000125775	syndecan binding protein 2 [Source:HGNC Symbol;Acc:HGNC:15756]	SDCBP2	protein_coding	12.1589	0.556038	0.350311	1.58727	0.112451	0.21762	0.0124947	0.354211	0.0352747	0.971861	0.985373	0.906539	0.339448	2.67063	0.00757098	0.0179745	1.55055	0.338403	4.58195	4.60666e-06	1.54498e-05	1.70874	0.392955	4.34843	1.37117e-05	7.54207e-05	1.62202	0.393027	4.127	3.67533e-05	0.000155217
ENSG00000116350	serine and arginine rich splicing factor 4 [Source:HGNC Symbol;Acc:HGNC:10786]	SRSF4	protein_coding	595.237	0.295241	0.064911	4.5484	5.40566e-06	3.09941e-05	-0.0514814	0.0653121	-0.788238	0.430558	0.61881	0.0801026	0.0657676	1.21797	0.223237	0.340331	0.113108	0.065263	1.73311	0.0830753	0.137246	0.130625	0.082167	1.58975	0.111891	0.204066	0.0510204	0.0827751	0.616374	0.537648	0.660927
ENSG00000116353	mitochondrial trans-2-enoyl-CoA reductase [Source:HGNC Symbol;Acc:HGNC:19691]	MECR	protein_coding	73.2358	-0.685609	0.150295	-4.56176	5.07278e-06	2.92207e-05	-0.663882	0.147015	-4.51574	6.30951e-06	4.00106e-05	0.571978	0.153818	3.71855	0.00020037	0.000634763	0.613663	0.147413	4.16289	3.14246e-05	9.61637e-05	0.119501	0.180875	0.660681	0.508817	0.643356	-0.275998	0.182648	-1.51109	0.130765	0.222461
ENSG00000060656	protein tyrosine phosphatase, receptor type U [Source:HGNC Symbol;Acc:HGNC:9683]	PTPRU	protein_coding	7.13332	-0.203653	0.381045	-0.534459	0.593024	0.737462	-0.321341	0.389502	-0.825005	0.409369	0.599094	0.0692907	0.388596	0.17831	0.858479	0.912075	0.657826	0.386088	1.70382	0.0884141	0.144954	-0.33158	0.432389	-0.766857	0.443166	0.582819	0.2764	0.433894	0.637023	0.52411	0.649283
ENSG00000149218	endonuclease domain containing 1 [Source:HGNC Symbol;Acc:HGNC:29129]	ENDOD1	protein_coding	257.79	0.0945449	0.125608	0.7527	0.45163	0.615344	-0.0267632	0.128451	-0.208353	0.834954	0.910968	1.51575	0.124991	12.1268	7.61622e-34	2.32798e-32	2.01313	0.124059	16.2272	3.24163e-59	1.53961e-57	1.69238	0.152506	11.0971	1.29584e-28	1.19197e-26	1.98056	0.154075	12.8546	8.10956e-38	6.44692e-36
ENSG00000163590	protein phosphatase, Mg2+/Mn2+ dependent 1L [Source:HGNC Symbol;Acc:HGNC:16381]	PPM1L	protein_coding	236.711	-1.2533	0.127539	-9.82679	8.6328e-23	2.79439e-21	-0.761352	0.122787	-6.2006	5.62482e-10	5.94684e-09	2.63264	0.12678	20.7655	8.88622e-96	3.10565e-93	2.51303	0.119338	21.0581	1.92795e-98	2.81192e-96	1.69152	0.145216	11.6483	2.33978e-31	2.63953e-29	1.94182	0.144261	13.4605	2.6717e-41	2.70637e-39
ENSG00000168970	JMJD7-PLA2G4B readthrough [Source:HGNC Symbol;Acc:HGNC:34449]	JMJD7-PLA2G4B	protein_coding	60.698	-0.232195	0.201207	-1.15401	0.248496	0.401921	0.688835	0.185351	3.71638	0.000202098	0.000975367	1.01884	0.199392	5.10974	3.22608e-07	1.47803e-06	0.643498	0.177379	3.62781	0.000285833	0.000763994	1.68877	0.222145	7.60211	2.91348e-14	6.2887e-13	1.4655	0.218799	6.69793	2.11388e-11	2.09949e-10
ENSG00000277632	C-C motif chemokine ligand 3 [Source:HGNC Symbol;Acc:HGNC:10627]	CCL3	protein_coding	8482.61	5.51347	0.204455	26.9666	3.64057e-160	1.05273e-156	5.26801	0.205236	25.668	2.65928e-145	9.85158e-142	0.738653	0.207618	3.55775	0.000374049	0.00113155	-1.78766	0.203409	-8.78848	1.51602e-18	1.35396e-17	-0.386513	0.25272	-1.52942	0.126161	0.224968	-0.636993	0.257021	-2.47837	0.0131984	0.0318242
ENSG00000121769	fatty acid binding protein 3 [Source:HGNC Symbol;Acc:HGNC:3557]	FABP3	protein_coding	521.414	-0.0799342	0.229159	-0.348815	0.727228	0.835203	-1.51611	0.230885	-6.56651	5.1508e-11	6.06152e-10	0.047094	0.234023	0.201237	0.840513	0.899516	-2.57064	0.241825	-10.6301	2.15777e-26	2.99613e-25	-0.295158	0.278359	-1.06035	0.288985	0.42658	-2.14526	0.281885	-7.6104	2.73242e-14	3.65698e-13
ENSG00000232810	tumor necrosis factor [Source:HGNC Symbol;Acc:HGNC:11892]	TNF	protein_coding	702.988	5.44132	0.215432	25.2577	9.32597e-141	2.02257e-137	3.19629	0.219413	14.5675	4.52309e-48	4.81501e-46	-0.522417	0.212362	-2.46002	0.0138928	0.0312149	-1.01271	0.21131	-4.79253	1.6469e-06	5.81834e-06	-0.475769	0.275932	-1.72422	0.0846677	0.16344	0.155623	0.278694	0.558402	0.57657	0.694305
ENSG00000171843	MLLT3, super elongation complex subunit [Source:HGNC Symbol;Acc:HGNC:7136]	MLLT3	protein_coding	35.3138	-1.09256	0.251159	-4.35008	1.36088e-05	7.27847e-05	-0.375879	0.23555	-1.59575	0.110546	0.235361	2.06196	0.247921	8.31701	9.02069e-17	1.00114e-15	2.13971	0.22502	9.50895	1.92589e-21	2.04081e-20	1.68112	0.271395	6.19435	5.85248e-10	6.88367e-09	1.81968	0.269096	6.76221	1.35907e-11	1.38015e-10
ENSG00000121775	transmembrane protein 39B [Source:HGNC Symbol;Acc:HGNC:25510]	TMEM39B	protein_coding	72.0948	-0.384352	0.141177	-2.72249	0.00647921	0.019513	-0.051342	0.135264	-0.379567	0.704267	0.833092	0.947615	0.14075	6.73259	1.66669e-11	1.20078e-10	0.255583	0.134329	1.90267	0.057084	0.0990008	0.342703	0.170271	2.01269	0.0441474	0.0964051	0.213002	0.16957	1.25613	0.20907	0.323797
ENSG00000025800	karyopherin subunit alpha 6 [Source:HGNC Symbol;Acc:HGNC:6399]	KPNA6	protein_coding	589.096	0.201569	0.064272	3.13619	0.00171158	0.00599193	0.144596	0.0643931	2.24552	0.0247345	0.0692846	-0.0678668	0.0654256	-1.03731	0.299591	0.42799	0.102464	0.0640447	1.59988	0.109626	0.17451	0.0658676	0.0814192	0.808994	0.418519	0.560891	0.142131	0.0818252	1.73701	0.0823859	0.15236
ENSG00000183426	nuclear pore complex interacting protein family member A1 [Source:HGNC Symbol;Acc:HGNC:7909]	NPIPA1	protein_coding	52.1548	0.127068	0.204359	0.621786	0.534083	0.689101	0.0617757	0.200884	0.307519	0.758448	0.866885	1.54317	0.195978	7.87422	3.42877e-15	3.34269e-14	1.3692	0.190341	7.19338	6.32067e-13	3.9065e-12	1.67533	0.226323	7.40238	1.33764e-13	2.63952e-12	1.36318	0.226292	6.02398	1.70175e-09	1.35227e-08
ENSG00000160050	coiled-coil domain containing 28B [Source:HGNC Symbol;Acc:HGNC:28163]	CCDC28B	protein_coding	7.73334	-0.377837	0.384321	-0.98313	0.325543	0.489274	0.135475	0.376222	0.360092	0.718778	0.842707	-0.603154	0.401015	-1.50407	0.132563	0.222154	-0.873139	0.384495	-2.27087	0.0231546	0.0442751	-0.525033	0.441541	-1.18909	0.234404	0.364324	-0.990488	0.448152	-2.21016	0.0270939	0.0592866
ENSG00000160051	IQ motif containing C [Source:HGNC Symbol;Acc:HGNC:25545]	IQCC	protein_coding	8.27872	-0.594203	0.405324	-1.46599	0.14265	0.262959	-0.507122	0.403379	-1.25718	0.208687	0.37786	-0.0581554	0.419061	-0.138776	0.889628	0.932099	1.35462	0.397359	3.40907	0.000651857	0.00165266	-0.761307	0.455692	-1.67066	0.0947886	0.178971	0.937551	0.442941	2.11665	0.0342897	0.072905
ENSG00000137166	forkhead box P4 [Source:HGNC Symbol;Acc:HGNC:20842]	FOXP4	protein_coding	185.023	0.0251478	0.108162	0.232502	0.816148	0.892305	0.246283	0.105955	2.32441	0.0201035	0.058184	1.7426	0.104167	16.7289	8.07736e-63	1.00414e-60	1.42894	0.100274	14.2504	4.45987e-46	1.39544e-44	1.67178	0.127018	13.1617	1.45723e-39	3.1117e-37	1.78039	0.12637	14.0887	4.45617e-45	5.85402e-43
ENSG00000084623	eukaryotic translation initiation factor 3 subunit I [Source:HGNC Symbol;Acc:HGNC:3272]	EIF3I	protein_coding	873.172	0.24292	0.0567665	4.27928	1.87502e-05	9.80162e-05	0.0619172	0.0568184	1.08974	0.275828	0.458633	0.0527055	0.0576129	0.914823	0.360285	0.493971	0.13371	0.0566114	2.36189	0.0181821	0.0355823	0.0951254	0.0720025	1.32114	0.186454	0.305567	0.0198624	0.0724303	0.274228	0.783909	0.856759
ENSG00000116478	histone deacetylase 1 [Source:HGNC Symbol;Acc:HGNC:4852]	HDAC1	protein_coding	430.058	0.0501107	0.0578185	0.866689	0.386112	0.552417	0.266675	0.0575666	4.63247	3.61333e-06	2.37423e-05	0.0731999	0.0587691	1.24555	0.21293	0.327447	0.0104708	0.0569795	0.183765	0.854198	0.89721	0.0174232	0.0730266	0.238586	0.811426	0.879908	0.248625	0.0732539	3.39402	0.000688759	0.00226646
ENSG00000172602	Rho family GTPase 1 [Source:HGNC Symbol;Acc:HGNC:18314]	RND1	protein_coding	12.4846	0.814852	0.400387	2.03516	0.0418346	0.0974124	1.45398	0.40379	3.60083	0.000317206	0.00146634	2.2922	0.380284	6.0276	1.66412e-09	9.75768e-09	0.786115	0.376071	2.09033	0.0365877	0.0666714	1.66847	0.444838	3.75073	0.000176323	0.000758805	1.92077	0.452715	4.24278	2.20766e-05	9.71319e-05
ENSG00000145882	prenylcysteine oxidase 1 like [Source:HGNC Symbol;Acc:HGNC:28477]	PCYOX1L	protein_coding	96.8344	-1.068	0.167729	-6.3674	1.92254e-10	2.0228e-09	-0.496031	0.154774	-3.20487	0.00135123	0.00543396	1.65371	0.168693	9.8031	1.09187e-22	1.82368e-21	0.0392225	0.156848	0.250067	0.802536	0.860637	1.66812	0.189125	8.82024	1.14213e-18	4.05672e-17	0.348319	0.188941	1.84353	0.0652514	0.125451
ENSG00000160062	zinc finger and BTB domain containing 8A [Source:HGNC Symbol;Acc:HGNC:24172]	ZBTB8A	protein_coding	24.7958	-0.70521	0.233934	-3.01457	0.00257345	0.00856829	-0.316805	0.22847	-1.38664	0.165553	0.318508	0.145251	0.242967	0.597823	0.549958	0.674404	0.10942	0.230344	0.475029	0.634766	0.728126	-0.0841338	0.278708	-0.301871	0.76275	0.846205	0.188337	0.276996	0.679928	0.49655	0.624201
ENSG00000126803	heat shock protein family A (Hsp70) member 2 [Source:HGNC Symbol;Acc:HGNC:5235]	HSPA2	protein_coding	26.5023	0.6529	0.253069	2.57992	0.00988218	0.028337	0.725531	0.264389	2.74418	0.00606615	0.020523	1.27117	0.242054	5.25161	1.50774e-07	7.17571e-07	0.65079	0.248195	2.62209	0.00873934	0.0181948	1.66393	0.295533	5.63026	1.79939e-08	1.69515e-07	1.65367	0.308087	5.36755	7.98125e-08	5.07856e-07
ENSG00000116497	S100P binding protein [Source:HGNC Symbol;Acc:HGNC:25768]	S100PBP	protein_coding	120.417	-0.497248	0.111285	-4.46826	7.88574e-06	4.39928e-05	-0.349823	0.10768	-3.24872	0.00115924	0.00472549	-0.0827429	0.116568	-0.709828	0.477811	0.609874	0.229929	0.108256	2.12393	0.033676	0.0618523	-0.191323	0.138503	-1.38136	0.167169	0.281049	0.122829	0.134589	0.912628	0.361438	0.495516
ENSG00000160097	fibronectin type III domain containing 5 [Source:HGNC Symbol;Acc:HGNC:20240]	FNDC5	protein_coding	13.9177	-1.07788	0.367702	-2.9314	0.00337441	0.0108978	-4.06823	0.417594	-9.74207	1.99445e-22	5.77237e-21	-0.168993	0.39292	-0.430095	0.667126	0.772227	-0.359097	0.480472	-0.747384	0.454832	0.565005	-0.91545	0.409666	-2.23463	0.0254419	0.060308	-3.5834	0.439365	-8.15587	3.46677e-16	5.50257e-15
ENSG00000073756	prostaglandin-endoperoxide synthase 2 [Source:HGNC Symbol;Acc:HGNC:9605]	PTGS2	protein_coding	2130.06	5.35735	0.327975	16.3347	5.59458e-60	1.22868e-57	5.9864	0.332298	18.0151	1.48186e-72	4.42717e-70	-0.0569133	0.331502	-0.171683	0.863687	0.915151	-4.10724	0.32744	-12.5435	4.31644e-36	9.3842e-35	0.095591	0.386686	0.247206	0.804749	0.87526	0.809997	0.394147	2.05506	0.0398729	0.0827078
ENSG00000004455	adenylate kinase 2 [Source:HGNC Symbol;Acc:HGNC:362]	AK2	protein_coding	507.302	0.184941	0.0758092	2.43956	0.0147054	0.0398773	-0.17597	0.0757223	-2.32389	0.0201314	0.0582464	-0.221245	0.0775252	-2.85384	0.00431939	0.0108075	-0.410626	0.0767179	-5.35241	8.67907e-08	3.49104e-07	-0.0603499	0.0963084	-0.626632	0.5309	0.662535	-0.363513	0.0969416	-3.74982	0.000176964	0.000656498
ENSG00000123610	TNF alpha induced protein 6 [Source:HGNC Symbol;Acc:HGNC:11898]	TNFAIP6	protein_coding	4656.31	5.30854	0.36258	14.641	1.53781e-48	2.10087e-46	7.12225	0.364537	19.5378	5.23744e-85	2.20485e-82	-0.414034	0.367606	-1.1263	0.26004	0.382952	-1.16572	0.361435	-3.22524	0.00125866	0.0030484	0.222242	0.418269	0.531337	0.595185	0.716499	1.38606	0.42066	3.29496	0.000984346	0.00313453
ENSG00000164400	colony stimulating factor 2 [Source:HGNC Symbol;Acc:HGNC:2434]	CSF2	protein_coding	39.9901	5.23813	0.503064	10.4125	2.17519e-25	8.69573e-24	3.84218	0.510511	7.52614	5.22624e-14	8.1555e-13	-3.24416	0.492871	-6.58216	4.63648e-11	3.21172e-10	-3.56127	0.508627	-7.00173	2.52826e-12	1.5063e-11	-0.257597	0.533467	-0.482873	0.629186	0.742335	0.433782	0.537061	0.807695	0.419266	0.552627
ENSG00000160094	zinc finger protein 362 [Source:HGNC Symbol;Acc:HGNC:18079]	ZNF362	protein_coding	92.5707	-0.965638	0.115861	-8.33448	7.78367e-17	1.53637e-15	-0.428532	0.109334	-3.91947	8.87445e-05	0.000462786	-0.403623	0.126531	-3.1899	0.00142321	0.00390724	-1.08589	0.118093	-9.19523	3.7418e-20	3.65363e-19	-0.0121324	0.139898	-0.0867232	0.930892	0.959235	-1.11746	0.148384	-7.53089	5.03942e-14	6.55514e-13
ENSG00000134686	polyhomeotic homolog 2 [Source:HGNC Symbol;Acc:HGNC:3183]	PHC2	protein_coding	558.921	0.20071	0.110094	1.82308	0.0682909	0.146115	0.358658	0.109385	3.27887	0.00104225	0.00428918	0.876765	0.111468	7.86565	3.672e-15	3.57605e-14	0.637297	0.108495	5.874	4.25408e-09	1.9356e-08	0.293241	0.137497	2.13272	0.0329479	0.0751031	0.563561	0.136637	4.12452	3.71516e-05	0.000156828
ENSG00000163866	small integral membrane protein 12 [Source:HGNC Symbol;Acc:HGNC:25154]	SMIM12	protein_coding	241.581	0.282025	0.087419	3.22613	0.00125477	0.00455827	0.117401	0.0878378	1.33657	0.181364	0.340754	0.0521124	0.0883385	0.589917	0.555246	0.679402	-0.0834827	0.0877898	-0.950939	0.341635	0.449791	-0.220319	0.113032	-1.94918	0.0512735	0.108994	-0.0239515	0.11315	-0.211678	0.832358	0.889004
ENSG00000163867	zinc finger MYM-type containing 6 [Source:HGNC Symbol;Acc:HGNC:13050]	ZMYM6	protein_coding	119.26	-0.13762	0.110288	-1.24783	0.212095	0.35692	-0.365007	0.109321	-3.33886	0.000841219	0.00353812	-0.194435	0.114004	-1.70551	0.0881001	0.157929	0.0209567	0.110829	0.18909	0.850022	0.894346	0.225691	0.137417	1.64238	0.10051	0.187446	-0.207959	0.139642	-1.48923	0.136426	0.23028
ENSG00000169991	intermediate filament family orphan 2 [Source:HGNC Symbol;Acc:HGNC:27006]	IFFO2	protein_coding	82.7993	0.325654	0.164624	1.97817	0.0479094	0.108771	0.900867	0.160957	5.59695	2.1815e-08	1.94049e-07	1.53499	0.158852	9.66298	4.33071e-22	6.9998e-21	0.645489	0.152985	4.21929	2.45073e-05	7.60001e-05	1.65586	0.195985	8.44892	2.94002e-17	8.99907e-16	1.53447	0.197035	7.78778	6.81946e-15	9.72417e-14
ENSG00000116560	splicing factor proline and glutamine rich [Source:HGNC Symbol;Acc:HGNC:10774]	SFPQ	protein_coding	860.135	0.549429	0.0726412	7.5636	3.92056e-14	6.07336e-13	0.0662571	0.0725769	0.912922	0.361283	0.550295	0.356506	0.0734605	4.85303	1.21592e-06	5.22927e-06	-0.0694691	0.0726313	-0.956462	0.338839	0.446712	0.135533	0.0917178	1.47771	0.139484	0.243663	-0.155564	0.0919198	-1.69239	0.0905712	0.164977
ENSG00000125812	GDNF inducible zinc finger protein 1 [Source:HGNC Symbol;Acc:HGNC:15808]	GZF1	protein_coding	234.265	-0.362501	0.087072	-4.16323	3.13774e-05	0.000157113	-0.0454353	0.0842249	-0.539452	0.589575	0.752944	1.6855	0.0846876	19.9025	3.87041e-88	1.10295e-85	0.863883	0.081574	10.5902	3.30969e-26	4.54451e-25	1.65542	0.0999067	16.5696	1.15513e-61	8.63315e-59	1.10991	0.101441	10.9415	7.302e-28	2.93394e-26
ENSG00000204947	zinc finger protein 425 [Source:HGNC Symbol;Acc:HGNC:20690]	ZNF425	protein_coding	12.1099	-0.117827	0.335994	-0.350681	0.725827	0.834202	0.447375	0.330319	1.35437	0.175617	0.332886	1.13202	0.330266	3.4276	0.00060895	0.00177799	1.01117	0.315478	3.20521	0.00134966	0.00325263	1.65048	0.374016	4.41287	1.02011e-05	5.7649e-05	1.17435	0.381814	3.07572	0.00209997	0.00621866
ENSG00000187860	coiled-coil domain containing 157 [Source:HGNC Symbol;Acc:HGNC:33854]	CCDC157	protein_coding	17.8582	0.346904	0.297315	1.16679	0.243296	0.395464	0.242578	0.293397	0.826789	0.408356	0.598038	1.30164	0.288582	4.51048	6.46819e-06	2.55699e-05	0.304442	0.28799	1.05713	0.290454	0.395478	1.65015	0.339358	4.86256	1.15878e-06	7.87012e-06	0.27681	0.350492	0.789775	0.429659	0.562245
ENSG00000121671	cryptochrome circadian clock 2 [Source:HGNC Symbol;Acc:HGNC:2385]	CRY2	protein_coding	255.604	0.208092	0.101596	2.04822	0.0405384	0.0950461	-0.0593435	0.101679	-0.583638	0.559464	0.729237	1.31286	0.0999636	13.1334	2.11914e-39	8.53321e-38	1.00655	0.0991862	10.1481	3.37821e-24	4.11404e-23	1.64288	0.121753	13.4936	1.70668e-41	4.37324e-39	1.16491	0.122764	9.48896	2.3334e-21	5.85658e-20
ENSG00000169252	adrenoceptor beta 2 [Source:HGNC Symbol;Acc:HGNC:286]	ADRB2	protein_coding	22.6954	-0.653269	0.272364	-2.39852	0.0164616	0.0439173	-2.10717	0.283771	-7.42561	1.12259e-13	1.68918e-12	1.6485	0.267939	6.15253	7.62553e-10	4.63868e-09	2.31042	0.28259	8.17586	2.93755e-16	2.28623e-15	1.64182	0.296011	5.54648	2.91481e-08	2.63789e-07	1.38186	0.287851	4.80061	1.58179e-06	8.3261e-06
ENSG00000162148	protein phosphatase 1 regulatory subunit 32 [Source:HGNC Symbol;Acc:HGNC:28869]	PPP1R32	protein_coding	7.40181	-0.114356	0.406074	-0.281614	0.778239	0.868604	-0.758548	0.40656	-1.86577	0.0620731	0.149186	1.14106	0.399525	2.85605	0.00428942	0.0107398	1.51158	0.39848	3.79336	0.000148619	0.000412787	1.63958	0.436247	3.75837	0.000171022	0.000737762	1.22553	0.434087	2.82323	0.00475429	0.0129352
ENSG00000092847	argonaute 1, RISC catalytic component [Source:HGNC Symbol;Acc:HGNC:3262]	AGO1	protein_coding	402.077	-0.484373	0.0952489	-5.08533	3.66981e-07	2.53683e-06	-0.147837	0.0936749	-1.57819	0.114521	0.241823	0.155262	0.0976827	1.58945	0.111958	0.193723	0.302111	0.09346	3.23252	0.00122703	0.0029792	0.197116	0.118567	1.66248	0.0964173	0.181224	0.155691	0.118085	1.31847	0.187345	0.297106
ENSG00000104213	platelet derived growth factor receptor like [Source:HGNC Symbol;Acc:HGNC:8805]	PDGFRL	protein_coding	14.1842	5.20799	0.517818	10.0576	8.50737e-24	2.99397e-22	3.80815	0.520243	7.31996	2.48053e-13	3.62643e-12	-2.80715	0.503254	-5.578	2.43301e-08	1.26344e-07	-1.47867	0.500551	-2.95408	0.00313607	0.00709967	0	0.539586	0	1	1	1.22883	0.541474	2.26942	0.0232427	0.0520589
ENSG00000116863	ADP-ribosylhydrolase like 2 [Source:HGNC Symbol;Acc:HGNC:21304]	ADPRHL2	protein_coding	270.47	0.886607	0.098808	8.97303	2.88461e-19	7.02921e-18	0.0882998	0.100253	0.880772	0.378441	0.567463	-0.432154	0.0999145	-4.32523	1.5237e-05	5.72717e-05	-0.171885	0.100505	-1.71021	0.0872264	0.143299	0.190928	0.125984	1.5155	0.129646	0.229926	0.0129266	0.127664	0.101255	0.919348	0.949965
ENSG00000133958	unc-79 homolog (C. elegans) [Source:HGNC Symbol;Acc:HGNC:19966]	UNC79	protein_coding	6.4124	0.128106	0.463459	0.276413	0.782231	0.870819	0.731026	0.458758	1.59349	0.111051	0.236111	1.53851	0.45324	3.39447	0.000687621	0.00199199	0.501713	0.444381	1.12902	0.258891	0.360478	1.62641	0.489127	3.32513	0.000883775	0.00322857	2.00473	0.49063	4.08604	4.38805e-05	0.000183269
ENSG00000137501	synaptotagmin like 2 [Source:HGNC Symbol;Acc:HGNC:15585]	SYTL2	protein_coding	23.4013	-0.0567106	0.300171	-0.188927	0.85015	0.912302	0.200887	0.294653	0.681776	0.49538	0.675546	1.68928	0.295477	5.71713	1.08341e-08	5.8371e-08	-0.0860606	0.293991	-0.292733	0.769727	0.835588	1.62536	0.342163	4.75024	2.03174e-06	1.32666e-05	0.669436	0.347041	1.92898	0.0537333	0.106427
ENSG00000116871	MAP7 domain containing 1 [Source:HGNC Symbol;Acc:HGNC:25514]	MAP7D1	protein_coding	1458.77	-0.0273489	0.0761671	-0.359065	0.719546	0.829207	0.010147	0.0762109	0.133143	0.89408	0.944026	0.155212	0.0778365	1.99407	0.0461443	0.0906876	-0.461958	0.0765197	-6.03712	1.5689e-09	7.44574e-09	-0.0507174	0.0956526	-0.530225	0.595956	0.717169	-0.640522	0.096684	-6.6249	3.47488e-11	3.36991e-10
ENSG00000214193	SH3 domain containing 21 [Source:HGNC Symbol;Acc:HGNC:26236]	SH3D21	protein_coding	367.404	-0.439389	0.126763	-3.46623	0.000527802	0.0020912	-0.272179	0.12638	-2.15365	0.0312674	0.0846238	0.48635	0.129729	3.74897	0.00017756	0.000567351	-0.485379	0.127924	-3.79427	0.00014808	0.000411412	-0.064175	0.156282	-0.410635	0.68134	0.783472	-0.328704	0.157109	-2.0922	0.0364204	0.0767655
ENSG00000142694	eva-1 homolog B [Source:HGNC Symbol;Acc:HGNC:25558]	EVA1B	protein_coding	137.971	-0.133522	0.170457	-0.78332	0.433439	0.598502	-0.127969	0.172706	-0.740962	0.458717	0.644039	1.13117	0.171867	6.58167	4.65204e-11	3.2213e-10	0.851295	0.170533	4.99196	5.97687e-07	2.20493e-06	0.426864	0.207109	2.06106	0.0392972	0.0871506	1.01554	0.207649	4.89065	1.00505e-06	5.46258e-06
ENSG00000110944	interleukin 23 subunit alpha [Source:HGNC Symbol;Acc:HGNC:15488]	IL23A	protein_coding	234.363	5.06106	0.466145	10.8572	1.84215e-27	8.523e-26	5.04805	0.467612	10.7954	3.61955e-27	1.36826e-25	-2.10628	0.465739	-4.52244	6.11304e-06	2.42207e-05	-3.04249	0.461797	-6.58837	4.44688e-11	2.40988e-10	0.257901	0.507835	0.507844	0.611563	0.729362	1.08581	0.50844	2.13558	0.0327136	0.0699394
ENSG00000130449	zinc finger SWIM-type containing 6 [Source:HGNC Symbol;Acc:HGNC:29316]	ZSWIM6	protein_coding	440.998	0.43118	0.0985945	4.37327	1.224e-05	6.59515e-05	0.117039	0.0989255	1.18311	0.236767	0.412805	1.76516	0.0972805	18.145	1.40579e-73	2.45656e-71	1.47226	0.0962053	15.3033	7.26933e-53	2.90193e-51	1.60433	0.120715	13.2902	2.63964e-40	6.22989e-38	1.67315	0.120513	13.8835	7.97067e-44	9.71321e-42
ENSG00000131203	indoleamine 2,3-dioxygenase 1 [Source:HGNC Symbol;Acc:HGNC:6059]	IDO1	protein_coding	1932.13	5.04371	0.361545	13.9504	3.12682e-44	3.52275e-42	7.90129	0.368275	21.4549	4.11262e-102	2.72064e-99	-4.04297	0.365322	-11.0669	1.81626e-28	4.30212e-27	-4.25746	0.358115	-11.8885	1.35745e-32	2.52196e-31	0.0123896	0.422431	0.0293292	0.976602	0.98678	0.129133	0.440696	0.293021	0.769506	0.84621
ENSG00000163875	MYST/Esa1 associated factor 6 [Source:HGNC Symbol;Acc:HGNC:25674]	MEAF6	protein_coding	286.943	-0.127896	0.068691	-1.86191	0.0626159	0.1359	-0.225615	0.0688223	-3.27823	0.00104461	0.00429698	-0.23315	0.0710394	-3.28198	0.00103083	0.00289654	0.00528574	0.0694942	0.0760603	0.939371	0.957885	-0.147482	0.0880112	-1.67572	0.0937922	0.177519	0.0426698	0.0879968	0.484901	0.627746	0.736903
ENSG00000079156	oxysterol binding protein like 6 [Source:HGNC Symbol;Acc:HGNC:16388]	OSBPL6	protein_coding	7.76135	0.21572	0.459674	0.469289	0.638863	0.772284	-0.188293	0.475023	-0.396387	0.691819	0.825005	1.68372	0.450065	3.74107	0.000183238	0.000583782	2.77203	0.45389	6.10728	1.01344e-09	4.886e-09	1.59069	0.491783	3.23454	0.0012184	0.00429022	2.58462	0.494796	5.22362	1.75461e-07	1.06073e-06
ENSG00000134697	G protein nucleolar 2 [Source:HGNC Symbol;Acc:HGNC:29925]	GNL2	protein_coding	401.139	0.201639	0.0674922	2.98759	0.00281189	0.00927497	0.097808	0.0678897	1.44069	0.149673	0.296516	0.129424	0.0682312	1.89684	0.0578485	0.110296	-0.186165	0.0682095	-2.72931	0.00634669	0.013575	0.0149817	0.0854862	0.175253	0.860881	0.91241	-0.0701209	0.0869392	-0.806551	0.419925	0.553095
ENSG00000116922	chromosome 1 open reading frame 109 [Source:HGNC Symbol;Acc:HGNC:26039]	C1orf109	protein_coding	70.9393	-0.0750304	0.128011	-0.586126	0.557791	0.7092	-0.140186	0.128641	-1.08975	0.275825	0.458633	-0.677989	0.135587	-5.00041	5.72088e-07	2.55344e-06	-0.235561	0.131147	-1.79616	0.072469	0.121622	-0.308439	0.163767	-1.8834	0.0596459	0.123285	-0.15473	0.164978	-0.93788	0.348306	0.481988
ENSG00000134690	cell division cycle associated 8 [Source:HGNC Symbol;Acc:HGNC:14629]	CDCA8	protein_coding	17.0187	-0.154826	0.295146	-0.524574	0.599879	0.742785	0.0760651	0.302961	0.251072	0.801758	0.891897	-0.324229	0.303786	-1.06729	0.285839	0.412866	-0.0429444	0.302845	-0.141803	0.887235	0.920377	-0.339442	0.354404	-0.957783	0.338172	0.479927	0.587419	0.357373	1.64371	0.100235	0.179076
ENSG00000185090	mannosidase endo-alpha like [Source:HGNC Symbol;Acc:HGNC:26452]	MANEAL	protein_coding	39.7148	-0.060175	0.188282	-0.3196	0.749272	0.849032	0.176459	0.190772	0.924977	0.354978	0.543589	-0.626237	0.196998	-3.1789	0.00147836	0.00404425	-1.28207	0.20195	-6.34847	2.1747e-10	1.11307e-09	-0.512559	0.234989	-2.18121	0.0291681	0.0677442	-1.29288	0.256477	-5.0409	4.63337e-07	2.64807e-06
ENSG00000163661	pentraxin 3 [Source:HGNC Symbol;Acc:HGNC:9692]	PTX3	protein_coding	863.878	4.99683	0.227158	21.9972	3.06578e-107	2.65956e-104	3.25964	0.228747	14.25	4.48342e-46	4.17319e-44	0.713323	0.225101	3.1689	0.00153019	0.00417371	1.42883	0.221199	6.45949	1.05059e-10	5.51904e-10	-0.463222	0.286701	-1.6157	0.10616	0.195582	1.29605	0.279664	4.63432	3.58107e-06	1.77028e-05
ENSG00000197982	chromosome 1 open reading frame 122 [Source:HGNC Symbol;Acc:HGNC:24789]	C1orf122	protein_coding	336.271	1.17052	0.141477	8.27356	1.30012e-16	2.53736e-15	1.46377	0.143145	10.2258	1.51957e-24	5.05334e-23	-0.626302	0.143977	-4.35002	1.36127e-05	5.16064e-05	-1.31874	0.142905	-9.2281	2.75485e-20	2.72296e-19	0.201239	0.176787	1.13832	0.254988	0.388492	-0.375237	0.182657	-2.05432	0.0399444	0.0828173
ENSG00000163734	C-X-C motif chemokine ligand 3 [Source:HGNC Symbol;Acc:HGNC:4604]	CXCL3	protein_coding	3782.11	4.83499	0.230058	21.0164	4.6429e-98	3.22217e-95	4.468	0.231656	19.2872	6.88296e-83	2.71262e-80	0.844321	0.233375	3.61788	0.000297027	0.000912562	-0.838208	0.228855	-3.66261	0.000249656	0.00067244	-0.204392	0.281284	-0.72664	0.467446	0.605604	0.181775	0.284211	0.639576	0.522448	0.647658
ENSG00000115758	ornithine decarboxylase 1 [Source:HGNC Symbol;Acc:HGNC:8109]	ODC1	protein_coding	718.295	0.181874	0.0811322	2.2417	0.0249805	0.0627407	-0.115906	0.0816641	-1.4193	0.155812	0.305369	1.91431	0.0809158	23.658	9.7592e-124	6.69517e-121	0.983639	0.0805305	12.2145	2.60165e-34	5.26671e-33	1.59031	0.0995634	15.9729	1.9749e-57	1.14271e-54	0.699506	0.101191	6.91276	4.75329e-12	5.08637e-11
ENSG00000130821	solute carrier family 6 member 8 [Source:HGNC Symbol;Acc:HGNC:11055]	SLC6A8	protein_coding	105.299	0.0639461	0.136362	0.468944	0.63911	0.772453	-0.493329	0.148394	-3.32446	0.000885889	0.00370832	1.94763	0.129822	15.0023	7.09143e-51	5.25418e-49	3.1389	0.136443	23.0051	4.13979e-117	9.46684e-115	1.59	0.15992	9.94247	2.71993e-23	1.5342e-21	2.21343	0.162725	13.6022	3.8842e-42	4.20743e-40
ENSG00000183520	UTP11, small subunit processome component homolog (S. cerevisiae) [Source:HGNC Symbol;Acc:HGNC:24329]	UTP11	protein_coding	171.686	0.0696241	0.0957285	0.727308	0.467037	0.629465	0.0835821	0.0961288	0.86948	0.384585	0.573471	0.0210825	0.0972845	0.21671	0.828434	0.891431	-0.24335	0.0968153	-2.51355	0.0119523	0.024233	-0.225812	0.123044	-1.83521	0.0664749	0.134624	-0.173787	0.124987	-1.39043	0.164397	0.267404
ENSG00000213204		RP3-382I10.7	protein_coding	6.38137	-0.15724	0.410602	-0.38295	0.701757	0.818299	-0.462036	0.4198	-1.10061	0.271067	0.452911	0.981488	0.402449	2.43879	0.0147365	0.032931	1.79028	0.398555	4.49193	7.0579e-06	2.32498e-05	1.58627	0.42813	3.70512	0.00021129	0.0008949	2.02748	0.427989	4.73722	2.16666e-06	1.11667e-05
ENSG00000174574	akirin 1 [Source:HGNC Symbol;Acc:HGNC:25744]	AKIRIN1	protein_coding	570.382	0.481383	0.058978	8.16207	3.29319e-16	6.23085e-15	0.537526	0.0590168	9.10802	8.38985e-20	2.05562e-18	0.119661	0.0591199	2.02403	0.0429667	0.0851109	-0.420778	0.0588126	-7.15457	8.39369e-13	5.13802e-12	0.124694	0.0756119	1.64913	0.0991205	0.185258	0.101747	0.0766567	1.3273	0.184409	0.293434
ENSG00000168653	NADH:ubiquinone oxidoreductase subunit S5 [Source:HGNC Symbol;Acc:HGNC:7712]	NDUFS5	protein_coding	512.388	0.148711	0.096603	1.5394	0.123706	0.234815	-0.04703	0.0962977	-0.488382	0.625279	0.77912	0.326457	0.0981783	3.32514	0.000883735	0.00251683	-0.29058	0.0967882	-3.00222	0.00268017	0.00613128	0.225662	0.121031	1.8645	0.062251	0.127596	-0.184571	0.12167	-1.51698	0.129273	0.220438
ENSG00000130766	sestrin 2 [Source:HGNC Symbol;Acc:HGNC:20746]	SESN2	protein_coding	463.224	0.205988	0.102665	2.00642	0.0448116	0.102978	0.721616	0.101555	7.10569	1.19727e-12	1.65008e-11	1.55278	0.102579	15.1374	9.17877e-52	7.14363e-50	0.341897	0.0999511	3.42065	0.000624719	0.00158952	1.57816	0.125645	12.5605	3.48219e-36	5.67819e-34	1.1509	0.126281	9.11379	7.9553e-20	1.74592e-18
ENSG00000084072	peptidylprolyl isomerase E [Source:HGNC Symbol;Acc:HGNC:9258]	PPIE	protein_coding	189.268	-0.213011	0.0905429	-2.3526	0.0186428	0.0489635	-0.190664	0.0883948	-2.15696	0.0310089	0.0840963	0.0249444	0.0930643	0.268034	0.788674	0.865131	0.0979478	0.088766	1.10344	0.269837	0.372464	-0.226104	0.114678	-1.97164	0.0486506	0.104358	-0.0755373	0.112438	-0.671815	0.501702	0.628927
ENSG00000109062	SLC9A3 regulator 1 [Source:HGNC Symbol;Acc:HGNC:11075]	SLC9A3R1	protein_coding	412.072	-0.80458	0.0950023	-8.46906	2.47377e-17	5.07928e-16	-0.112289	0.0909482	-1.23464	0.216963	0.388015	2.31689	0.094514	24.5137	1.05443e-132	1.08506e-129	0.85976	0.0897371	9.58088	9.62244e-22	1.03566e-20	1.57616	0.11188	14.0879	4.50486e-45	1.55392e-42	0.923565	0.112094	8.23919	1.73376e-16	2.81459e-15
ENSG00000151006	protease, serine 53 [Source:HGNC Symbol;Acc:HGNC:34407]	PRSS53	protein_coding	20.7754	-0.477364	0.293563	-1.6261	0.103928	0.204405	-0.291669	0.287656	-1.01395	0.310606	0.497394	1.32959	0.291235	4.56536	4.9865e-06	1.99794e-05	0.840887	0.282554	2.97602	0.00292013	0.00664084	1.57342	0.319091	4.93095	8.18293e-07	5.73797e-06	1.00096	0.322568	3.10309	0.00191512	0.00573268
ENSG00000125430	heparan sulfate-glucosamine 3-sulfotransferase 3B1 [Source:HGNC Symbol;Acc:HGNC:5198]	HS3ST3B1	protein_coding	263.04	4.79877	0.233507	20.5508	7.56672e-94	4.37609e-91	5.0378	0.235317	21.4086	1.11081e-101	7.095e-99	-0.113869	0.220743	-0.515842	0.605965	0.722958	-1.97341	0.217987	-9.0529	1.39223e-19	1.31172e-18	1.01228	0.295337	3.42753	0.000609097	0.00232356	0.926199	0.301917	3.06773	0.00215692	0.00636797
ENSG00000108700	C-C motif chemokine ligand 8 [Source:HGNC Symbol;Acc:HGNC:10635]	CCL8	protein_coding	568.555	4.77543	0.428386	11.1475	7.36507e-29	3.74733e-27	4.80909	0.426761	11.2688	1.87036e-29	7.94601e-28	-3.104	0.428419	-7.24524	4.31668e-13	3.58395e-12	-2.81925	0.421274	-6.6922	2.19842e-11	1.22103e-10	0.0396541	0.484326	0.0818749	0.934746	0.961329	1.02056	0.478736	2.13179	0.0330244	0.0705386
ENSG00000169992	neuroligin 2 [Source:HGNC Symbol;Acc:HGNC:14290]	NLGN2	protein_coding	5.34954	0.274932	0.474888	0.578941	0.562629	0.713309	0.00835933	0.451922	0.0184973	0.985242	0.992184	0.672461	0.46426	1.44846	0.147489	0.242503	2.25743	0.428113	5.27298	1.34225e-07	5.30344e-07	1.57048	0.495955	3.16657	0.00154249	0.00527907	2.05006	0.476698	4.30055	1.70376e-05	7.63766e-05
ENSG00000131238	palmitoyl-protein thioesterase 1 [Source:HGNC Symbol;Acc:HGNC:9325]	PPT1	protein_coding	4035.73	-0.284886	0.0844145	-3.37485	0.000738561	0.0028312	-0.693442	0.0842707	-8.22875	1.89178e-16	3.66542e-15	0.051892	0.0864049	0.600568	0.548128	0.673185	-0.958414	0.0846129	-11.327	9.64099e-30	1.56512e-28	-0.144616	0.105751	-1.36751	0.171465	0.286392	-1.24369	0.105897	-11.7443	7.55096e-32	4.08966e-30
ENSG00000232859	LYR motif containing 9 [Source:HGNC Symbol;Acc:HGNC:27314]	LYRM9	protein_coding	48.3041	-0.639119	0.200804	-3.1828	0.00145858	0.00521138	-0.482239	0.181903	-2.65108	0.0080234	0.0262575	1.69257	0.195069	8.67679	4.0709e-18	4.92845e-17	2.19091	0.172741	12.6832	7.32341e-37	1.62847e-35	1.561	0.215961	7.22815	4.89622e-13	9.12926e-12	1.65243	0.206352	8.00779	1.1679e-15	1.77174e-14
ENSG00000049089	collagen type IX alpha 2 chain [Source:HGNC Symbol;Acc:HGNC:2218]	COL9A2	protein_coding	89.7929	-0.0902317	0.202719	-0.445106	0.656243	0.784958	-0.265597	0.200053	-1.32764	0.184298	0.344962	-0.478274	0.208794	-2.29066	0.0219833	0.0470802	-3.6337	0.226894	-16.0149	1.00508e-57	4.51873e-56	-0.436554	0.2498	-1.74761	0.0805312	0.157027	-2.62058	0.261557	-10.0191	1.25596e-23	3.7104e-22
ENSG00000084070	small ArfGAP2 [Source:HGNC Symbol;Acc:HGNC:25082]	SMAP2	protein_coding	1139.16	0.0383737	0.0842115	0.455683	0.648618	0.779276	0.153318	0.0834646	1.83692	0.0662213	0.157198	-0.387037	0.0865552	-4.47156	7.76503e-06	3.0447e-05	0.102374	0.0833427	1.22835	0.219316	0.314062	-0.222036	0.106215	-2.09044	0.0365786	0.0821266	-0.0619163	0.105203	-0.588542	0.556168	0.677
ENSG00000187801	ZFP69 zinc finger protein B [Source:HGNC Symbol;Acc:HGNC:28053]	ZFP69B	protein_coding	13.3277	-0.219856	0.328581	-0.669106	0.503428	0.661953	0.158228	0.327604	0.482987	0.629105	0.781655	-0.963784	0.346177	-2.78408	0.00536798	0.0131627	-0.599002	0.331895	-1.80479	0.0711072	0.119553	-0.630456	0.391303	-1.61117	0.107142	0.197008	-0.431276	0.394262	-1.09388	0.274007	0.400302
ENSG00000187815	ZFP69 zinc finger protein [Source:HGNC Symbol;Acc:HGNC:24708]	ZFP69	protein_coding	32.1659	-0.741401	0.194892	-3.80416	0.000142285	0.000629758	-0.705532	0.190924	-3.69535	0.000219585	0.00105128	-0.641145	0.211606	-3.0299	0.00244631	0.00642009	-0.547476	0.201243	-2.72047	0.00651887	0.0139096	-0.206402	0.23674	-0.871852	0.383289	0.526099	-0.672009	0.241011	-2.78829	0.00529867	0.0142366
ENSG00000164002	exonuclease 5 [Source:HGNC Symbol;Acc:HGNC:26115]	EXO5	protein_coding	108.448	0.00177926	0.101955	0.0174513	0.986077	0.992589	-0.29113	0.104275	-2.79194	0.00523938	0.0180624	0.529389	0.101262	5.22793	1.71414e-07	8.10182e-07	0.744512	0.102043	7.29608	2.96264e-13	1.87486e-12	0.0389512	0.12786	0.304639	0.760641	0.844743	0.444956	0.12682	3.50856	0.00045054	0.00154002
ENSG00000117010	zinc finger protein 684 [Source:HGNC Symbol;Acc:HGNC:28418]	ZNF684	protein_coding	38.7505	0.0281868	0.180044	0.156555	0.875595	0.92722	0.0523505	0.17895	0.292543	0.769872	0.874009	-0.0199417	0.183205	-0.108849	0.913322	0.94797	-0.173826	0.179979	-0.965813	0.334138	0.441867	0.279661	0.222681	1.25589	0.209157	0.334163	0.19738	0.224959	0.877403	0.380268	0.514439
ENSG00000130997	DNA polymerase nu [Source:HGNC Symbol;Acc:HGNC:18870]	POLN	protein_coding	9.80484	-0.0892111	0.364863	-0.244506	0.806839	0.886247	0.495837	0.3443	1.44013	0.149831	0.296667	1.76641	0.349966	5.04739	4.47875e-07	2.02144e-06	0.547688	0.330835	1.65547	0.0978293	0.158206	1.55973	0.395434	3.94434	8.00205e-05	0.000372329	1.23626	0.392694	3.14816	0.00164303	0.00499731
ENSG00000171793	CTP synthase 1 [Source:HGNC Symbol;Acc:HGNC:2519]	CTPS1	protein_coding	142.382	0.190552	0.123235	1.54625	0.122045	0.23241	0.375969	0.124184	3.02753	0.00246563	0.00930349	0.255688	0.124464	2.05431	0.039946	0.0798704	-0.168337	0.123501	-1.36304	0.172869	0.25796	0.196728	0.154082	1.27677	0.201683	0.325089	-0.0305073	0.158785	-0.19213	0.84764	0.899286
ENSG00000157111	transmembrane protein 171 [Source:HGNC Symbol;Acc:HGNC:27031]	TMEM171	protein_coding	25.5469	4.774	0.443021	10.776	4.46819e-27	2.01883e-25	4.36663	0.444927	9.81425	9.77595e-23	2.89728e-21	-0.990891	0.410029	-2.41664	0.0156647	0.0347993	-2.0065	0.41183	-4.87216	1.10382e-06	3.96473e-06	1.08003	0.508571	2.12366	0.0336984	0.0766288	1.68577	0.505703	3.33351	0.000857574	0.00276306
ENSG00000198815	forkhead box J3 [Source:HGNC Symbol;Acc:HGNC:29178]	FOXJ3	protein_coding	378.219	-0.0613694	0.066564	-0.92196	0.356549	0.523096	-0.0665721	0.0664594	-1.0017	0.31649	0.503206	0.0722676	0.0679067	1.06422	0.287229	0.414487	0.199399	0.0662247	3.01095	0.00260435	0.00597627	0.0782684	0.0838347	0.933604	0.350508	0.492948	0.0777338	0.084564	0.91923	0.357975	0.492117
ENSG00000066185	zinc finger MYND-type containing 12 [Source:HGNC Symbol;Acc:HGNC:21192]	ZMYND12	protein_coding	14.6634	-0.92244	0.29519	-3.12491	0.00177862	0.00620409	-1.00114	0.28113	-3.56112	0.000369269	0.00168017	0.745387	0.302708	2.46239	0.0138013	0.0310244	1.22448	0.279796	4.37633	1.20692e-05	3.88054e-05	-0.269331	0.339335	-0.793702	0.427369	0.569476	-0.00842611	0.326151	-0.025835	0.979389	0.988641
ENSG00000183963	smoothelin [Source:HGNC Symbol;Acc:HGNC:11126]	SMTN	protein_coding	36.4991	0.329714	0.208887	1.57843	0.114467	0.220668	0.151738	0.208171	0.728911	0.466056	0.650155	1.13027	0.20259	5.57907	2.41807e-08	1.25603e-07	0.658388	0.201884	3.26121	0.00110936	0.00271234	1.54668	0.242421	6.38014	1.76922e-10	2.25387e-09	0.535651	0.250056	2.14212	0.0321835	0.0689413
ENSG00000186409	coiled-coil domain containing 30 [Source:HGNC Symbol;Acc:HGNC:26103]	CCDC30	protein_coding	10.7894	-0.0331087	0.310649	-0.106579	0.915123	0.95114	-0.808216	0.326056	-2.47876	0.0131839	0.0403846	-0.787053	0.325371	-2.41894	0.0155658	0.0346045	0.18544	0.334427	0.554502	0.579235	0.679062	0.410599	0.365294	1.12402	0.261003	0.395807	0.405156	0.37297	1.0863	0.277348	0.404068
ENSG00000171960	peptidylprolyl isomerase H [Source:HGNC Symbol;Acc:HGNC:14651]	PPIH	protein_coding	49.3154	-0.296839	0.170923	-1.73668	0.0824443	0.170246	-0.105609	0.167554	-0.630298	0.528499	0.703626	0.0105582	0.175881	0.0600301	0.952132	0.972098	-0.229944	0.169737	-1.35471	0.175511	0.261082	-0.0576432	0.212375	-0.271422	0.786067	0.863225	-0.364036	0.215822	-1.68674	0.0916531	0.166653
ENSG00000136688	interleukin 36, gamma [Source:HGNC Symbol;Acc:HGNC:15741]	IL36G	protein_coding	8.36442	4.67023	0.504056	9.2653	1.94522e-20	5.25695e-19	4.17543	0.510745	8.17518	2.95431e-16	5.60683e-15	-4.47404	0.504942	-8.8605	7.96584e-19	1.02112e-17	-4.68486	0.514859	-9.0993	9.09161e-20	8.69711e-19	-0.332602	0.533109	-0.623891	0.532699	0.663772	0.146573	0.535043	0.273946	0.784126	0.856801
ENSG00000164008	chromosome 1 open reading frame 50 [Source:HGNC Symbol;Acc:HGNC:28795]	C1orf50	protein_coding	67.8875	0.166853	0.158278	1.05418	0.291801	0.452961	-0.135717	0.159879	-0.848874	0.395951	0.585623	0.954151	0.156158	6.11016	9.95335e-10	5.9762e-09	0.817532	0.156391	5.22749	1.71828e-07	6.71331e-07	0.229936	0.196312	1.17128	0.241487	0.372896	0.818529	0.192853	4.24431	2.19266e-05	9.65408e-05
ENSG00000177868	small vasohibin binding protein [Source:HGNC Symbol;Acc:HGNC:29204]	SVBP	protein_coding	93.1239	0.0911033	0.131751	0.691479	0.489265	0.64858	-0.0468945	0.13293	-0.352776	0.724256	0.84597	0.284157	0.132513	2.14437	0.032003	0.0658735	0.799754	0.129772	6.16278	7.14802e-10	3.4944e-09	-0.0210532	0.16634	-0.126567	0.899283	0.939017	0.5322	0.164242	3.24035	0.00119383	0.00373409
ENSG00000164011	zinc finger protein 691 [Source:HGNC Symbol;Acc:HGNC:28028]	ZNF691	protein_coding	71.5173	0.081052	0.126533	0.640563	0.521807	0.677695	0.197098	0.125181	1.57451	0.115371	0.243201	0.0586708	0.128307	0.457268	0.647479	0.756338	-0.191036	0.125375	-1.52371	0.12758	0.19933	0.0123809	0.158515	0.0781059	0.937744	0.963528	-0.0264865	0.160405	-0.165123	0.868847	0.914989
ENSG00000113249	hepatitis A virus cellular receptor 1 [Source:HGNC Symbol;Acc:HGNC:17866]	HAVCR1	protein_coding	11.0186	-0.691218	0.383777	-1.80109	0.0716888	0.151924	-1.2331	0.396724	-3.10821	0.00188224	0.00731531	1.77394	0.380765	4.65889	3.17912e-06	1.30338e-05	0.43647	0.409285	1.06642	0.286233	0.390892	1.53881	0.411309	3.74126	0.000183098	0.000786075	0.364362	0.422707	0.861973	0.388702	0.522122
ENSG00000117395	EBNA1 binding protein 2 [Source:HGNC Symbol;Acc:HGNC:15531]	EBNA1BP2	protein_coding	283.538	0.0272765	0.0803348	0.339535	0.734207	0.839384	-0.117404	0.0807732	-1.45351	0.146083	0.291239	0.304854	0.0812026	3.75423	0.000173873	0.00055634	0.204352	0.0806309	2.53442	0.0112634	0.0229595	0.0517676	0.101141	0.511835	0.608767	0.727478	0.200255	0.101474	1.97345	0.0484443	0.0975894
ENSG00000066056	tyrosine kinase with immunoglobulin like and EGF like domains 1 [Source:HGNC Symbol;Acc:HGNC:11809]	TIE1	protein_coding	20.6651	0.23698	0.299891	0.79022	0.429399	0.595108	-0.0233235	0.296631	-0.0786279	0.937329	0.966981	-0.365513	0.304658	-1.19975	0.230236	0.347823	-2.27712	0.324343	-7.02073	2.20718e-12	1.31925e-11	-0.570694	0.367829	-1.55152	0.120778	0.217182	-1.8417	0.38677	-4.76174	1.91929e-06	9.95826e-06
ENSG00000117399	cell division cycle 20 [Source:HGNC Symbol;Acc:HGNC:1723]	CDC20	protein_coding	6.14225	-0.488279	0.43817	-1.11436	0.265125	0.422592	-0.487375	0.446873	-1.09064	0.275433	0.458346	-0.320834	0.449921	-0.713089	0.47579	0.607804	0.398712	0.447956	0.89007	0.373428	0.483132	-0.256603	0.481396	-0.53304	0.594006	0.715752	0.143288	0.486856	0.294314	0.768518	0.845423
ENSG00000066322	ELOVL fatty acid elongase 1 [Source:HGNC Symbol;Acc:HGNC:14418]	ELOVL1	protein_coding	839.897	0.0504616	0.0563866	0.894923	0.370828	0.537539	0.302768	0.056216	5.3858	7.21241e-08	6.00699e-07	-0.00869455	0.057512	-0.151178	0.879835	0.924989	-0.242675	0.0561598	-4.32115	1.55216e-05	4.91884e-05	0.0926616	0.0712023	1.30138	0.193127	0.314405	0.0570572	0.0719261	0.793275	0.427618	0.560445
ENSG00000099330	occludin/ELL domain containing 1 [Source:HGNC Symbol;Acc:HGNC:26221]	OCEL1	protein_coding	115.657	-1.17536	0.156306	-7.51958	5.49538e-14	8.38566e-13	-0.51328	0.146358	-3.50702	0.000453163	0.00202608	2.2554	0.154149	14.6313	1.773e-48	1.13579e-46	2.37571	0.13997	16.973	1.30131e-64	7.43953e-63	1.53824	0.170931	8.99915	2.27466e-19	8.77432e-18	2.18372	0.167912	13.0052	1.1436e-38	9.76169e-37
ENSG00000256223	zinc finger protein 10 [Source:HGNC Symbol;Acc:HGNC:12879]	ZNF10	protein_coding	37.5011	-0.450627	0.228773	-1.96975	0.0488665	0.11051	-0.527559	0.220928	-2.38793	0.0169437	0.0502076	1.85827	0.224263	8.28612	1.17004e-16	1.29157e-15	1.4177	0.215922	6.56577	5.17658e-11	2.78819e-10	1.53579	0.259379	5.92102	3.19946e-09	3.38177e-08	0.7417	0.259811	2.85477	0.00430686	0.0118697
ENSG00000162063	cyclin F [Source:HGNC Symbol;Acc:HGNC:1591]	CCNF	protein_coding	50.6944	-0.760848	0.172637	-4.40722	1.04707e-05	5.72357e-05	-0.269608	0.178331	-1.51184	0.130573	0.267812	2.33419	0.16616	14.0478	7.94358e-45	4.08719e-43	2.02002	0.164685	12.2659	1.38027e-34	2.81571e-33	1.5324	0.188895	8.11245	4.96101e-16	1.31635e-14	1.80563	0.197528	9.14114	6.17957e-20	1.37909e-18
ENSG00000142949	protein tyrosine phosphatase, receptor type F [Source:HGNC Symbol;Acc:HGNC:9670]	PTPRF	protein_coding	33.3388	0.422573	0.256373	1.64827	0.0992965	0.197342	3.29599	0.27919	11.8056	3.65271e-32	1.77118e-30	-0.385317	0.259621	-1.48415	0.137768	0.229589	-4.12383	0.29888	-13.7976	2.63554e-43	7.46453e-42	0.488447	0.309886	1.57621	0.114976	0.208801	-0.341014	0.381677	-0.893463	0.371609	0.505978
ENSG00000106003	LFNG O-fucosylpeptide 3-beta-N-acetylglucosaminyltransferase [Source:HGNC Symbol;Acc:HGNC:6560]	LFNG	protein_coding	862.948	0.0943316	0.0961557	0.981029	0.326578	0.490369	0.805058	0.0955038	8.42959	3.46876e-17	7.07619e-16	2.42632	0.0960558	25.2595	8.90251e-141	1.4991e-137	1.40137	0.09329	15.0216	5.29896e-51	2.00311e-49	1.53032	0.11817	12.9501	2.34733e-38	4.57654e-36	1.97772	0.118107	16.7451	6.15264e-63	1.70098e-60
ENSG00000152154	transmembrane protein 178A [Source:HGNC Symbol;Acc:HGNC:28517]	TMEM178A	protein_coding	7.97835	-0.612361	0.400492	-1.52902	0.126259	0.238472	-0.849758	0.368621	-2.30523	0.0211535	0.0607481	1.71551	0.386205	4.44197	8.91386e-06	3.46509e-05	2.07472	0.353583	5.8677	4.41883e-09	2.0081e-08	1.52595	0.404103	3.77615	0.000159268	0.000691549	2.03472	0.379818	5.3571	8.45687e-08	5.36461e-07
ENSG00000132768	DPH2 homolog [Source:HGNC Symbol;Acc:HGNC:3004]	DPH2	protein_coding	128.047	-0.205692	0.118928	-1.72955	0.0837113	0.172309	0.0441175	0.119527	0.369101	0.712052	0.837898	-0.121062	0.122576	-0.987645	0.323326	0.454537	-0.23534	0.120399	-1.95467	0.050622	0.0889969	-0.345982	0.150188	-2.30366	0.0212418	0.0517753	-0.326648	0.153713	-2.12505	0.0335828	0.0715828
ENSG00000105649	RAB3A, member RAS oncogene family [Source:HGNC Symbol;Acc:HGNC:9777]	RAB3A	protein_coding	9.65387	-1.04538	0.363967	-2.87219	0.00407641	0.0128967	-0.205114	0.334063	-0.613997	0.539217	0.711796	2.18574	0.353649	6.18053	6.38852e-10	3.92616e-09	1.45582	0.317351	4.58742	4.48764e-06	1.5067e-05	1.52292	0.365229	4.16976	3.04922e-05	0.000156447	1.53601	0.363432	4.22639	2.37472e-05	0.000103792
ENSG00000243156	microtubule associated monooxygenase, calponin and LIM domain containing 3 [Source:HGNC Symbol;Acc:HGNC:24694]	MICAL3	protein_coding	46.9425	0.622723	0.205125	3.03583	0.00239877	0.00807033	0.489361	0.206313	2.37193	0.0176953	0.0521429	0.990198	0.199073	4.97403	6.55737e-07	2.90579e-06	0.755404	0.197806	3.8189	0.000134046	0.000374876	1.52046	0.243341	6.24827	4.15031e-10	4.9996e-09	0.997759	0.248703	4.01186	6.02434e-05	0.000244766
ENSG00000177283	frizzled class receptor 8 [Source:HGNC Symbol;Acc:HGNC:4046]	FZD8	protein_coding	30.5323	-0.281636	0.230461	-1.22206	0.221686	0.368875	0.000147902	0.238367	0.000620482	0.999505	0.999829	2.26469	0.220541	10.2688	9.74517e-25	1.82333e-23	1.28961	0.224295	5.7496	8.94523e-09	3.97439e-08	1.51757	0.254137	5.97147	2.35124e-09	2.53849e-08	1.19199	0.267211	4.46086	8.16301e-06	3.81249e-05
ENSG00000057468	mutS homolog 4 [Source:HGNC Symbol;Acc:HGNC:7327]	MSH4	protein_coding	7.38394	0.211501	0.446813	0.473356	0.635959	0.769948	-0.377235	0.423883	-0.889951	0.373492	0.562845	1.73316	0.427127	4.05772	4.95544e-05	0.000172276	0.144681	0.428362	0.337754	0.735549	0.810263	1.51327	0.473525	3.19575	0.00139467	0.00483406	1.15218	0.456773	2.52244	0.0116543	0.0286
ENSG00000126106	transmembrane protein 53 [Source:HGNC Symbol;Acc:HGNC:26186]	TMEM53	protein_coding	118.552	-0.673329	0.114494	-5.88091	4.08013e-09	3.63027e-08	0.121772	0.109467	1.11241	0.265963	0.447247	-0.107659	0.120481	-0.893574	0.37155	0.505043	-0.436039	0.110821	-3.93463	8.33255e-05	0.000239441	0.0444132	0.140102	0.317007	0.751238	0.837943	-0.0520681	0.140388	-0.370888	0.710721	0.801946
ENSG00000111886	gamma-aminobutyric acid type A receptor rho2 subunit [Source:HGNC Symbol;Acc:HGNC:4091]	GABRR2	protein_coding	9.79951	0.297113	0.423309	0.701882	0.482753	0.643003	-0.386716	0.436167	-0.886622	0.375282	0.564508	2.34195	0.408343	5.73524	9.73745e-09	5.2878e-08	0.404192	0.436526	0.925929	0.354483	0.463053	1.51173	0.459403	3.29064	0.00099959	0.00359312	-0.221905	0.480166	-0.462142	0.643979	0.74965
ENSG00000142945	kinesin family member 2C [Source:HGNC Symbol;Acc:HGNC:6393]	KIF2C	protein_coding	7.26261	0.114937	0.3449	0.333247	0.738947	0.842306	-0.493751	0.351901	-1.4031	0.160588	0.311572	0.113559	0.346939	0.327318	0.743427	0.832759	0.530405	0.351668	1.50826	0.131489	0.204653	0.265948	0.402912	0.660066	0.509212	0.643628	1.20415	0.391005	3.07964	0.00207254	0.00614529
ENSG00000116741	regulator of G-protein signaling 2 [Source:HGNC Symbol;Acc:HGNC:9998]	RGS2	protein_coding	47.7588	-0.968776	0.268791	-3.60419	0.000313127	0.00129259	-0.766946	0.266289	-2.88013	0.00397511	0.0142063	2.42056	0.267433	9.0511	1.4154e-19	1.91788e-18	2.30689	0.260042	8.87122	7.23507e-19	6.58552e-18	1.50103	0.307258	4.88526	1.03293e-06	7.09602e-06	1.77775	0.306421	5.80168	6.56554e-09	4.83552e-08
ENSG00000154099	dynein axonemal assembly factor 1 [Source:HGNC Symbol;Acc:HGNC:30539]	DNAAF1	protein_coding	16.4787	4.62749	0.496996	9.31092	1.26726e-20	3.46798e-19	3.49999	0.510016	6.86251	6.76616e-12	8.72769e-11	-3.55219	0.489583	-7.25554	4.00077e-13	3.33511e-12	-2.62637	0.500251	-5.25012	1.52004e-07	5.97025e-07	0.27502	0.533431	0.515569	0.606156	0.725373	0.784065	0.538595	1.45576	0.145459	0.242362
ENSG00000117425	patched 2 [Source:HGNC Symbol;Acc:HGNC:9586]	PTCH2	protein_coding	7.12132	-1.46556	0.426559	-3.43577	0.000590866	0.00231987	-1.02356	0.414689	-2.46825	0.0135776	0.0414192	0.641544	0.440399	1.45673	0.145191	0.239395	-0.530872	0.431386	-1.23062	0.218466	0.313111	-0.147331	0.458377	-0.321418	0.747894	0.835318	-0.589312	0.459687	-1.28199	0.199848	0.312624
ENSG00000070785	eukaryotic translation initiation factor 2B subunit gamma [Source:HGNC Symbol;Acc:HGNC:3259]	EIF2B3	protein_coding	198.852	-0.260853	0.099728	-2.61565	0.00890582	0.0258302	0.0073605	0.0991334	0.0742485	0.940813	0.968623	0.58033	0.101002	5.74574	9.1521e-09	4.98687e-08	-0.639417	0.101526	-6.29803	3.01445e-10	1.52102e-09	0.037746	0.124234	0.303831	0.761257	0.845071	-0.524779	0.12904	-4.0668	4.76634e-05	0.000197953
ENSG00000126107	HECT domain E3 ubiquitin protein ligase 3 [Source:HGNC Symbol;Acc:HGNC:26117]	HECTD3	protein_coding	669.305	-0.2117	0.057473	-3.68348	0.000230072	0.00097598	-0.178965	0.0571361	-3.13226	0.00173464	0.0067944	-0.1319	0.0593223	-2.22345	0.0261857	0.0551304	-0.173043	0.0577572	-2.99604	0.00273509	0.00625072	0.042441	0.0719121	0.590179	0.555071	0.682674	-0.241376	0.0728169	-3.31484	0.000916969	0.00293757
ENSG00000180902	D-2-hydroxyglutarate dehydrogenase [Source:HGNC Symbol;Acc:HGNC:28358]	D2HGDH	protein_coding	198.628	-0.514087	0.111873	-4.59529	4.32147e-06	2.52025e-05	-0.404404	0.100999	-4.00403	6.22714e-05	0.000335306	1.47051	0.109901	13.3803	7.88011e-41	3.38662e-39	1.6091	0.0979025	16.4358	1.06052e-60	5.33805e-59	1.49861	0.124327	12.0538	1.85255e-33	2.34008e-31	1.70823	0.118129	14.4607	2.14467e-47	3.05582e-45
ENSG00000132781	mutY DNA glycosylase [Source:HGNC Symbol;Acc:HGNC:7527]	MUTYH	protein_coding	71.0256	-0.151182	0.14259	-1.06025	0.28903	0.450069	0.0611911	0.140796	0.434609	0.663846	0.80664	0.31862	0.144768	2.2009	0.0277428	0.0580917	0.216307	0.13951	1.55047	0.121028	0.190321	0.14083	0.175126	0.804164	0.421303	0.563616	0.506722	0.173322	2.92358	0.00346027	0.00974081
ENSG00000165185	KIAA1958 [Source:HGNC Symbol;Acc:HGNC:23427]	KIAA1958	protein_coding	60.4143	0.909594	0.236907	3.83945	0.00012331	0.000551968	0.818625	0.236804	3.45698	0.000546267	0.00239435	0.331188	0.235518	1.40621	0.159662	0.258967	0.788392	0.230122	3.42598	0.000612594	0.00156059	1.49249	0.285398	5.22949	1.69978e-07	1.35305e-06	1.31895	0.286546	4.60294	4.16577e-06	2.04134e-05
ENSG00000117450	peroxiredoxin 1 [Source:HGNC Symbol;Acc:HGNC:9352]	PRDX1	protein_coding	9740.26	0.0699055	0.0745994	0.937079	0.348718	0.51474	-0.134984	0.0746101	-1.8092	0.0704205	0.165323	0.535813	0.076268	7.02539	2.13467e-12	1.66767e-11	0.903432	0.0745474	12.1189	8.38794e-34	1.66171e-32	0.164622	0.0935662	1.75942	0.078506	0.154075	0.552271	0.0935227	5.90521	3.52205e-09	2.68015e-08
ENSG00000117448	aldo-keto reductase family 1 member A1 [Source:HGNC Symbol;Acc:HGNC:380]	AKR1A1	protein_coding	1477.94	-0.0121781	0.0754919	-0.161317	0.871844	0.925657	-0.17026	0.0752211	-2.26346	0.0236072	0.0665937	0.0875375	0.0771524	1.13461	0.256541	0.378789	-0.903284	0.0758977	-11.9013	1.16455e-32	2.17012e-31	-0.000856412	0.0949441	-0.00902017	0.992803	0.996355	-0.761725	0.0955034	-7.97589	1.51289e-15	2.27278e-14
ENSG00000116985	bone morphogenetic protein 8b [Source:HGNC Symbol;Acc:HGNC:1075]	BMP8B	protein_coding	29.3992	-0.914368	0.310223	-2.94746	0.00320398	0.0103905	-0.720336	0.292893	-2.45938	0.0139178	0.0423176	2.2359	0.300949	7.42949	1.09013e-13	9.50237e-13	3.59436	0.274225	13.1074	2.98852e-39	7.08787e-38	1.49158	0.322857	4.61994	3.83857e-06	2.36769e-05	2.86279	0.309843	9.23949	2.47681e-20	5.69205e-19
ENSG00000197429	intracisternal A particle-promoted polypeptide [Source:HGNC Symbol;Acc:HGNC:6108]	IPP	protein_coding	45.298	0.439096	0.175884	2.49651	0.0125421	0.0346727	0.397683	0.173749	2.28884	0.0220884	0.0630071	-0.488206	0.179362	-2.72191	0.00649059	0.0156279	0.562926	0.168208	3.3466	0.000818086	0.0020461	0.177533	0.222025	0.799607	0.423938	0.566125	0.524448	0.217386	2.41252	0.0158425	0.0373394
ENSG00000117461	phosphoinositide-3-kinase regulatory subunit 3 [Source:HGNC Symbol;Acc:HGNC:8981]	PIK3R3	protein_coding	16.6004	-0.0863807	0.274775	-0.314369	0.753241	0.851283	-0.578553	0.277522	-2.08471	0.0370956	0.0976997	0.314259	0.276902	1.13491	0.256413	0.378672	0.969195	0.27418	3.53488	0.000407959	0.00106712	0.668348	0.325076	2.05598	0.0397849	0.088145	0.561164	0.32594	1.72168	0.0851273	0.156679
ENSG00000085998	protein O-linked mannose N-acetylglucosaminyltransferase 1 (beta 1,2-) [Source:HGNC Symbol;Acc:HGNC:19139]	POMGNT1	protein_coding	309.93	0.44147	0.0727986	6.06427	1.32557e-09	1.25607e-08	0.645811	0.0728462	8.8654	7.62274e-19	1.74316e-17	-0.476694	0.0743468	-6.41176	1.43852e-10	9.46901e-10	-0.537995	0.072616	-7.40878	1.27471e-13	8.24709e-13	-0.162489	0.0942865	-1.72336	0.0848241	0.163636	-0.527983	0.0986762	-5.35066	8.76359e-08	5.5402e-07
ENSG00000173660	ubiquinol-cytochrome c reductase hinge protein [Source:HGNC Symbol;Acc:HGNC:12590]	UQCRH	protein_coding	531.539	0.128708	0.0938567	1.37133	0.170274	0.301731	-0.184854	0.0937604	-1.97156	0.0486596	0.122579	0.397851	0.0953791	4.17126	3.02921e-05	0.000109227	0.150235	0.0938662	1.60052	0.109484	0.174359	0.237516	0.117341	2.02415	0.0429549	0.0940874	0.0380061	0.117503	0.323447	0.746357	0.828724
ENSG00000117481	NOP2/Sun RNA methyltransferase family member 4 [Source:HGNC Symbol;Acc:HGNC:31802]	NSUN4	protein_coding	142.037	0.199142	0.0838425	2.37519	0.0175398	0.0463612	-0.0211751	0.0828646	-0.255539	0.798307	0.890663	-0.3318	0.0862763	-3.84579	0.000120165	0.000395278	-0.533764	0.0859082	-6.21319	5.19191e-10	2.56864e-09	-0.238364	0.109713	-2.1726	0.0298101	0.0690564	-0.198125	0.108676	-1.82309	0.0682905	0.130407
ENSG00000117480	fatty acid amide hydrolase [Source:HGNC Symbol;Acc:HGNC:3553]	FAAH	protein_coding	20.3054	-0.751815	0.243676	-3.08531	0.00203339	0.00698739	-0.389851	0.236631	-1.64751	0.099454	0.217213	0.513996	0.250847	2.04904	0.0404578	0.0806934	0.980125	0.231772	4.22884	2.34903e-05	7.30297e-05	-0.327826	0.287495	-1.14028	0.254168	0.387628	0.345469	0.279677	1.23524	0.21674	0.333306
ENSG00000079277	MAP kinase interacting serine/threonine kinase 1 [Source:HGNC Symbol;Acc:HGNC:7110]	MKNK1	protein_coding	1000.02	-0.251164	0.0845886	-2.96924	0.00298533	0.0097672	-0.320707	0.0843935	-3.80014	0.000144617	0.000718546	0.253532	0.0865493	2.92934	0.00339688	0.00865956	0.079482	0.0846293	0.939177	0.34764	0.456203	0.0334803	0.105564	0.317156	0.751125	0.837869	0.168658	0.105366	1.60069	0.109445	0.192393
ENSG00000142961	MOB kinase activator 3C [Source:HGNC Symbol;Acc:HGNC:29800]	MOB3C	protein_coding	403.175	0.811578	0.0779969	10.4053	2.34615e-25	9.35761e-24	0.268261	0.0785909	3.41338	0.000641624	0.00277617	-0.192541	0.0785866	-2.45005	0.0142836	0.0319922	-0.677845	0.0797112	-8.50376	1.83548e-17	1.5377e-16	-0.185267	0.10036	-1.84602	0.064889	0.132038	0.0994427	0.0996626	0.997793	0.31838	0.450214
ENSG00000159658	EF-hand calcium binding domain 14 [Source:HGNC Symbol;Acc:HGNC:29051]	EFCAB14	protein_coding	1167.77	0.094089	0.0461787	2.0375	0.0416003	0.0969854	-0.0436033	0.045887	-0.950231	0.341995	0.529955	-0.240242	0.0472999	-5.07911	3.79207e-07	1.72539e-06	-0.201306	0.0461714	-4.35997	1.30082e-05	4.16365e-05	-0.0279762	0.0587977	-0.475805	0.634214	0.746547	-0.134637	0.0588412	-2.28815	0.0221288	0.0498373
ENSG00000123473	SCL/TAL1 interrupting locus [Source:HGNC Symbol;Acc:HGNC:10879]	STIL	protein_coding	28.1464	-0.0656625	0.190445	-0.344784	0.730257	0.837019	0.365315	0.19214	1.9013	0.0572631	0.139637	-0.445356	0.198808	-2.24013	0.0250824	0.0530669	-0.590456	0.194877	-3.02989	0.00244644	0.00564538	-0.164505	0.237863	-0.691595	0.489191	0.625374	-0.467124	0.254597	-1.83476	0.0665412	0.12749
ENSG00000162368	cytidine/uridine monophosphate kinase 1 [Source:HGNC Symbol;Acc:HGNC:18170]	CMPK1	protein_coding	1186.63	0.0112611	0.0563762	0.199749	0.841677	0.906743	-0.0550145	0.0562429	-0.97816	0.327995	0.51535	-0.0795328	0.0576146	-1.38043	0.167455	0.269362	-0.131149	0.0564053	-2.32512	0.0200655	0.0389228	-0.111022	0.0716545	-1.54941	0.121284	0.217924	-0.19252	0.0719148	-2.67705	0.00742726	0.0191848
ENSG00000149809	transmembrane 7 superfamily member 2 [Source:HGNC Symbol;Acc:HGNC:11863]	TM7SF2	protein_coding	53.1138	-0.352362	0.295645	-1.19184	0.233324	0.383241	0.0118133	0.279893	0.0422064	0.966334	0.982189	1.6651	0.29394	5.66478	1.47217e-08	7.82019e-08	0.790087	0.277482	2.84734	0.0044086	0.00973076	1.47921	0.338922	4.36445	1.27441e-05	7.06398e-05	0.986577	0.33177	2.97368	0.00294253	0.00841639
ENSG00000132122	spermatogenesis associated 6 [Source:HGNC Symbol;Acc:HGNC:18309]	SPATA6	protein_coding	30.8334	-1.25888	0.208715	-6.03157	1.62375e-09	1.52529e-08	-0.637167	0.185178	-3.44084	0.000579914	0.00252747	-0.171956	0.231031	-0.744298	0.456696	0.589627	0.598459	0.18561	3.22428	0.00126289	0.00305785	-0.398543	0.242586	-1.64289	0.100406	0.18727	0.0224948	0.226092	0.0994939	0.920746	0.950933
ENSG00000123080	cyclin dependent kinase inhibitor 2C [Source:HGNC Symbol;Acc:HGNC:1789]	CDKN2C	protein_coding	17.2941	-1.39586	0.315835	-4.4196	9.88842e-06	5.4344e-05	-0.75469	0.319598	-2.36138	0.0182073	0.0534305	1.44483	0.320328	4.51046	6.46875e-06	2.55699e-05	1.64729	0.312756	5.26699	1.38675e-07	5.47227e-07	0.551228	0.351509	1.56817	0.11684	0.211544	1.20661	0.357234	3.37764	0.000731114	0.00239139
ENSG00000123091	ring finger protein 11 [Source:HGNC Symbol;Acc:HGNC:10056]	RNF11	protein_coding	591.873	0.56186	0.0861978	6.51827	7.11251e-11	7.78562e-10	0.364708	0.0868105	4.2012	2.65499e-05	0.000153443	-0.0033281	0.0873467	-0.0381022	0.969606	0.982603	-0.102095	0.0864337	-1.1812	0.237524	0.335928	-0.0180082	0.109783	-0.164034	0.869704	0.918667	0.188855	0.110479	1.70941	0.0873741	0.160185
ENSG00000105246	Epstein-Barr virus induced 3 [Source:HGNC Symbol;Acc:HGNC:3129]	EBI3	protein_coding	84.3702	4.62449	0.35656	12.9697	1.81636e-38	1.5524e-36	5.62151	0.366171	15.3521	3.42653e-53	4.5014e-51	-4.33431	0.360122	-12.0357	2.30709e-33	6.89263e-32	-4.29344	0.347625	-12.3508	4.82262e-35	9.94759e-34	0.318438	0.435827	0.730653	0.464991	0.603251	0.0349512	0.459089	0.0761317	0.939314	0.96294
ENSG00000117859	oxysterol binding protein like 9 [Source:HGNC Symbol;Acc:HGNC:16386]	OSBPL9	protein_coding	470.068	0.319673	0.0948103	3.37171	0.000747022	0.00286048	0.254615	0.0943063	2.69987	0.00693663	0.0230594	-0.439614	0.0970055	-4.53184	5.8471e-06	2.32366e-05	-0.177248	0.0942261	-1.88109	0.0599592	0.103276	0.00840485	0.11993	0.0700812	0.944129	0.967429	-0.103366	0.119876	-0.862275	0.388536	0.521967
ENSG00000078618	nardilysin convertase [Source:HGNC Symbol;Acc:HGNC:7995]	NRDC	protein_coding	1539.57	0.116932	0.0392619	2.97825	0.00289904	0.00951719	0.0814828	0.0392525	2.07586	0.0379066	0.0995102	-0.0825503	0.0400546	-2.06095	0.0393081	0.0787651	0.17563	0.0390266	4.50025	6.78738e-06	2.23945e-05	0.100118	0.0497565	2.01216	0.0442029	0.0965028	0.129216	0.0500093	2.58383	0.00977092	0.024514
ENSG00000113369	arrestin domain containing 3 [Source:HGNC Symbol;Acc:HGNC:29263]	ARRDC3	protein_coding	961.715	0.56067	0.121782	4.60387	4.14713e-06	2.42629e-05	0.33653	0.122324	2.75114	0.00593888	0.0201622	1.49695	0.123225	12.1481	5.87239e-34	1.80688e-32	1.88163	0.12086	15.5687	1.18784e-54	4.94433e-53	1.47565	0.150985	9.77354	1.46251e-22	7.62587e-21	1.92801	0.15105	12.7641	2.60059e-37	1.98234e-35
ENSG00000198841	KTI12 chromatin associated homolog [Source:HGNC Symbol;Acc:HGNC:25160]	KTI12	protein_coding	61.4251	0.0268997	0.137906	0.195058	0.845348	0.908888	0.144557	0.138341	1.04493	0.296056	0.480998	-0.343423	0.142693	-2.40672	0.0160964	0.0356472	-0.209862	0.13898	-1.51001	0.131041	0.204005	-0.147563	0.17515	-0.842495	0.399511	0.542101	0.193905	0.175376	1.10565	0.268878	0.394552
ENSG00000154222	coiled-coil and C2 domain containing 1B [Source:HGNC Symbol;Acc:HGNC:29386]	CC2D1B	protein_coding	527.937	0.222485	0.0559524	3.97633	6.9986e-05	0.000327407	0.018992	0.0558276	0.340191	0.733713	0.852287	-0.0522342	0.0567958	-0.919683	0.357738	0.491171	-0.00157532	0.0558546	-0.0282039	0.9775	0.984408	-0.00510973	0.071449	-0.0715157	0.942987	0.966756	-0.0963635	0.0718755	-1.3407	0.180018	0.287926
ENSG00000085840	origin recognition complex subunit 1 [Source:HGNC Symbol;Acc:HGNC:8487]	ORC1	protein_coding	11.7309	-0.881274	0.312006	-2.82454	0.00473486	0.0147117	-0.308329	0.309394	-0.996561	0.318978	0.505729	-0.267483	0.328793	-0.81353	0.415914	0.549871	-1.08092	0.327659	-3.29893	0.000970551	0.00239636	-0.480865	0.365384	-1.31605	0.188157	0.307823	-0.984315	0.381223	-2.58199	0.0098232	0.0246251
ENSG00000134748	pre-mRNA processing factor 38A [Source:HGNC Symbol;Acc:HGNC:25930]	PRPF38A	protein_coding	194.104	0.0290315	0.0882014	0.32915	0.742042	0.844724	-0.207106	0.0876871	-2.36188	0.0181826	0.0533665	0.0293639	0.089841	0.326843	0.743787	0.833011	-0.270212	0.0894558	-3.02062	0.00252259	0.00580087	-0.0709658	0.111939	-0.633968	0.526102	0.658234	-0.486334	0.114276	-4.25577	2.08334e-05	9.20554e-05
ENSG00000134744	zinc finger CCHC-type containing 11 [Source:HGNC Symbol;Acc:HGNC:28981]	ZCCHC11	protein_coding	188.214	-0.0419349	0.101103	-0.414775	0.678307	0.80135	-0.126863	0.0992241	-1.27856	0.201054	0.368069	-0.343032	0.104456	-3.28397	0.00102355	0.00287827	-0.143173	0.100083	-1.43055	0.15256	0.231838	-0.277558	0.128549	-2.15917	0.0308373	0.0710324	-0.315973	0.127098	-2.48607	0.0129162	0.0312293
ENSG00000099875	MAP kinase interacting serine/threonine kinase 2 [Source:HGNC Symbol;Acc:HGNC:7111]	MKNK2	protein_coding	765.822	-0.306183	0.0733663	-4.17336	3.00146e-05	0.000151074	0.049109	0.071644	0.685458	0.493055	0.673365	1.79526	0.0730501	24.5757	2.29951e-133	2.83959e-130	1.34468	0.0701507	19.1684	6.79355e-82	6.38766e-80	1.47488	0.0886898	16.6297	4.24957e-62	3.46475e-59	1.60264	0.0879435	18.2235	3.3591e-74	1.51758e-71
ENSG00000123689	G0/G1 switch 2 [Source:HGNC Symbol;Acc:HGNC:30229]	G0S2	protein_coding	383.697	4.41399	0.307809	14.34	1.23013e-46	1.54658e-44	5.48442	0.310442	17.6665	7.59958e-70	1.92832e-67	0.352578	0.29802	1.18307	0.236783	0.355655	-3.43558	0.296826	-11.5744	5.5551e-31	9.49235e-30	-0.787146	0.40421	-1.94737	0.0514903	0.109333	-0.271862	0.40834	-0.665773	0.505556	0.632389
ENSG00000116171	sterol carrier protein 2 [Source:HGNC Symbol;Acc:HGNC:10606]	SCP2	protein_coding	1157.7	-0.315103	0.0534309	-5.89738	3.69318e-09	3.30122e-08	-0.54232	0.0528159	-10.2681	9.80962e-25	3.31576e-23	0.0598053	0.0548181	1.09098	0.275283	0.400697	-0.504491	0.0538661	-9.36566	7.55787e-21	7.70895e-20	0.000990045	0.0671837	0.0147364	0.988242	0.994287	-0.730928	0.0677743	-10.7847	4.06399e-27	1.52075e-25
ENSG00000157184	carnitine palmitoyltransferase 2 [Source:HGNC Symbol;Acc:HGNC:2330]	CPT2	protein_coding	391.437	0.345976	0.0660598	5.23732	1.62929e-07	1.18178e-06	0.339444	0.0646825	5.24785	1.53883e-07	1.23233e-06	-0.126502	0.0669096	-1.89064	0.0586728	0.11165	-0.568702	0.0653395	-8.70379	3.20976e-18	2.82041e-17	0.190452	0.0838984	2.27003	0.0232057	0.0557291	-0.0087331	0.0836279	-0.104428	0.91683	0.948422
ENSG00000162384	chromosome 1 open reading frame 123 [Source:HGNC Symbol;Acc:HGNC:26059]	C1orf123	protein_coding	223.05	-0.164773	0.103841	-1.58678	0.112563	0.217771	-0.180506	0.102169	-1.76673	0.0772728	0.177606	0.136751	0.106099	1.2889	0.197432	0.307935	0.562095	0.101377	5.54458	2.94665e-08	1.24273e-07	0.106191	0.129074	0.822713	0.410671	0.553392	0.364673	0.126988	2.87171	0.00408259	0.0113223
ENSG00000162385	mago homolog, exon junction complex core component [Source:HGNC Symbol;Acc:HGNC:6815]	MAGOH	protein_coding	154.41	0.492967	0.112048	4.39961	1.08447e-05	5.91125e-05	0.319576	0.111989	2.85364	0.00432219	0.0152961	-0.110008	0.11314	-0.972321	0.330891	0.463063	-0.56299	0.113002	-4.98212	6.28928e-07	2.31373e-06	-0.119323	0.143758	-0.830025	0.406525	0.549084	-0.411538	0.146626	-2.80673	0.00500477	0.0135353
ENSG00000163516	ankyrin repeat and zinc finger domain containing 1 [Source:HGNC Symbol;Acc:HGNC:25527]	ANKZF1	protein_coding	296.207	-0.698908	0.0951896	-7.34227	2.09997e-13	3.02612e-12	-0.371063	0.0913955	-4.05998	4.90776e-05	0.000269752	1.49696	0.0949287	15.7693	5.06317e-56	4.68925e-54	1.62393	0.0885189	18.3456	3.57882e-75	2.85735e-73	1.4681	0.108203	13.568	6.20138e-42	1.7113e-39	1.55118	0.107213	14.4683	1.92245e-47	2.78199e-45
ENSG00000157193	LDL receptor related protein 8 [Source:HGNC Symbol;Acc:HGNC:6700]	LRP8	protein_coding	245.934	0.420336	0.126818	3.31448	0.000918149	0.00344207	0.687316	0.130723	5.25779	1.45794e-07	1.17008e-06	0.433574	0.12798	3.38783	0.000704474	0.00203699	0.12124	0.128231	0.945484	0.344412	0.452701	0.26378	0.158109	1.66834	0.0952484	0.17965	0.767521	0.162322	4.72838	2.2632e-06	1.16351e-05
ENSG00000058799	Yip1 domain family member 1 [Source:HGNC Symbol;Acc:HGNC:25231]	YIPF1	protein_coding	242.857	0.0976706	0.0713408	1.36907	0.170977	0.302761	0.304456	0.0705597	4.31488	1.59692e-05	9.52342e-05	-0.0271176	0.0724576	-0.374255	0.708215	0.805345	-0.413685	0.0710088	-5.82583	5.68293e-09	2.55498e-08	0.000121385	0.0917214	0.00132341	0.998944	0.999704	-0.313355	0.0952337	-3.29038	0.00100054	0.00318335
ENSG00000081870	heat shock protein family B (small) member 11 [Source:HGNC Symbol;Acc:HGNC:25019]	HSPB11	protein_coding	108.78	0.183877	0.127629	1.44071	0.149667	0.272737	0.0785813	0.126836	0.61955	0.535554	0.708888	-0.0979101	0.129825	-0.754169	0.450748	0.584024	-0.111489	0.12708	-0.877313	0.380317	0.490162	-0.101716	0.162334	-0.626588	0.530929	0.662535	-0.0620401	0.162005	-0.382952	0.701756	0.795085
ENSG00000106089	syntaxin 1A [Source:HGNC Symbol;Acc:HGNC:11433]	STX1A	protein_coding	12.3128	0.22542	0.339504	0.663968	0.506711	0.664708	1.40655	0.341026	4.12447	3.71594e-05	0.00020864	0.974304	0.332359	2.93148	0.00337351	0.00860592	0.307905	0.318751	0.965972	0.334058	0.441796	1.45991	0.381198	3.82981	0.000128245	0.000568543	1.17647	0.398374	2.95317	0.00314527	0.00894104
ENSG00000128578	striatin interacting protein 2 [Source:HGNC Symbol;Acc:HGNC:22209]	STRIP2	protein_coding	62.032	-0.300642	0.191858	-1.56701	0.117113	0.224869	0.0320725	0.205577	0.156012	0.876024	0.933326	1.63447	0.188367	8.67706	4.06129e-18	4.92003e-17	2.74359	0.189427	14.4836	1.53837e-47	5.12504e-46	1.459	0.223815	6.51876	7.08916e-11	9.56797e-10	2.17074	0.233705	9.28838	1.56648e-20	3.64981e-19
ENSG00000078401	endothelin 1 [Source:HGNC Symbol;Acc:HGNC:3176]	EDN1	protein_coding	138.335	4.38016	0.379921	11.5291	9.40906e-31	5.35237e-29	4.79242	0.391137	12.2525	1.62811e-34	8.79226e-33	-3.3363	0.382302	-8.72686	2.61846e-18	3.22485e-17	-5.82812	0.404516	-14.4076	4.63338e-47	1.50305e-45	-1.22234	0.44845	-2.7257	0.0064166	0.0185218	-0.296178	0.466608	-0.634747	0.525594	0.650528
ENSG00000157216	single stranded DNA binding protein 3 [Source:HGNC Symbol;Acc:HGNC:15674]	SSBP3	protein_coding	151.99	-0.962114	0.126203	-7.62357	2.46752e-14	3.89196e-13	-0.862729	0.124777	-6.91418	4.70574e-12	6.147e-11	0.584063	0.129714	4.50269	6.70973e-06	2.64885e-05	0.624714	0.125423	4.98084	6.33094e-07	2.32859e-06	-0.201232	0.154879	-1.29929	0.193845	0.31526	-0.140594	0.154642	-0.909154	0.363269	0.497363
ENSG00000243725	tetratricopeptide repeat domain 4 [Source:HGNC Symbol;Acc:HGNC:12394]	TTC4	protein_coding	16.8368	0.53723	0.266477	2.01604	0.0437954	0.101084	0.594121	0.278824	2.13081	0.033105	0.0887158	-0.159408	0.267965	-0.594884	0.551921	0.676095	-0.368413	0.275737	-1.3361	0.181516	0.268656	0.26809	0.309428	0.866405	0.386268	0.528852	0.723801	0.318106	2.27534	0.0228854	0.0513763
ENSG00000162396	prolyl-tRNA synthetase 2, mitochondrial (putative) [Source:HGNC Symbol;Acc:HGNC:30563]	PARS2	protein_coding	38.7811	-0.357654	0.174291	-2.05205	0.0401652	0.0943241	0.0429574	0.172956	0.248373	0.803846	0.893093	0.232984	0.178308	1.30664	0.191336	0.300057	0.149375	0.171604	0.870464	0.384047	0.493801	0.325277	0.210643	1.54421	0.122537	0.219794	0.465902	0.213969	2.17742	0.0294489	0.0637618
ENSG00000116133	24-dehydrocholesterol reductase [Source:HGNC Symbol;Acc:HGNC:2859]	DHCR24	protein_coding	1089.92	-0.329283	0.119548	-2.75441	0.00587986	0.0178567	-0.0705523	0.119149	-0.592137	0.553759	0.724589	-0.0404952	0.122393	-0.330861	0.74075	0.830765	-1.36146	0.120177	-11.3287	9.45719e-30	1.53798e-28	-0.102654	0.148942	-0.689221	0.490684	0.627059	-0.696695	0.149413	-4.66286	3.11838e-06	1.56113e-05
ENSG00000116717	growth arrest and DNA damage inducible alpha [Source:HGNC Symbol;Acc:HGNC:4095]	GADD45A	protein_coding	256.533	0.220845	0.188956	1.16876	0.242499	0.394538	-0.548562	0.194313	-2.82309	0.00475638	0.0165824	1.8173	0.190275	9.55093	1.28542e-21	2.00757e-20	2.83524	0.190366	14.8936	3.62462e-50	1.32685e-48	1.45071	0.228729	6.34245	2.26134e-10	2.84045e-09	2.27657	0.229638	9.91376	3.62744e-23	1.04986e-21
ENSG00000162407	phospholipid phosphatase 3 [Source:HGNC Symbol;Acc:HGNC:9229]	PLPP3	protein_coding	1462.71	0.334899	0.106277	3.15118	0.00162613	0.00572975	0.275599	0.106207	2.59493	0.00946104	0.0303826	-0.105653	0.108616	-0.97272	0.330692	0.462854	-0.489317	0.106308	-4.60283	4.16782e-06	1.40492e-05	0.0433878	0.133056	0.326087	0.744358	0.833066	-1.03344	0.134212	-7.70008	1.35977e-14	1.88244e-13
ENSG00000021852	complement component 8, beta polypeptide [Source:HGNC Symbol;Acc:HGNC:1353]	C8B	protein_coding	25.2723	-0.0558881	0.284629	-0.196354	0.844333	0.908194	-0.586995	0.302898	-1.93793	0.0526314	0.130159	0.108027	0.288425	0.37454	0.708003	0.805219	-0.0942666	0.311244	-0.30287	0.761989	0.829522	0.516407	0.337109	1.53187	0.125554	0.224096	-1.32079	0.385751	-3.42394	0.000617199	0.00205212
ENSG00000184292	tumor-associated calcium signal transducer 2 [Source:HGNC Symbol;Acc:HGNC:11530]	TACSTD2	protein_coding	7.64938	-0.111215	0.431112	-0.257972	0.796428	0.879961	-0.661171	0.429941	-1.53782	0.124093	0.257313	-0.198124	0.438376	-0.45195	0.651305	0.759371	-1.01172	0.445317	-2.27192	0.0230913	0.0441768	-0.501964	0.479833	-1.04612	0.295505	0.433547	-1.25189	0.482899	-2.59244	0.00952977	0.0239772
ENSG00000162601	Myb like, SWIRM and MPN domains 1 [Source:HGNC Symbol;Acc:HGNC:29401]	MYSM1	protein_coding	276.756	0.0046641	0.104767	0.0445189	0.964491	0.980024	-0.0764812	0.104102	-0.734672	0.462539	0.647339	-0.104729	0.107306	-0.975989	0.32907	0.461211	-0.151161	0.104635	-1.44465	0.148555	0.226681	0.00321702	0.131405	0.0244817	0.980468	0.989414	-0.288445	0.132114	-2.1833	0.029014	0.0628938
ENSG00000152475	zinc finger protein 837 [Source:HGNC Symbol;Acc:HGNC:25164]	ZNF837	protein_coding	5.34167	-0.338885	0.429558	-0.788915	0.430162	0.595911	-0.531172	0.426644	-1.245	0.213131	0.383844	0.724496	0.428292	1.69159	0.0907234	0.161833	1.8204	0.409924	4.44082	8.96175e-06	2.92251e-05	1.44597	0.450901	3.20683	0.00134204	0.00467422	1.60698	0.44784	3.58828	0.000332863	0.00117239
ENSG00000162599	nuclear factor I A [Source:HGNC Symbol;Acc:HGNC:7784]	NFIA	protein_coding	29.2008	-1.86474	0.244336	-7.63185	2.3141e-14	3.66663e-13	-1.1066	0.219275	-5.04662	4.49706e-07	3.36698e-06	0.82651	0.25866	3.19535	0.00139659	0.00383872	0.69416	0.221992	3.12695	0.00176627	0.00417997	0.150067	0.266087	0.563976	0.57277	0.698042	0.0496397	0.259965	0.190947	0.848567	0.899869
ENSG00000171766	glycine amidinotransferase [Source:HGNC Symbol;Acc:HGNC:4175]	GATM	protein_coding	102.881	-0.770963	0.156736	-4.91885	8.70531e-07	5.70166e-06	-1.87797	0.154922	-12.1221	8.07019e-34	4.21082e-32	1.8849	0.154671	12.1865	3.66794e-34	1.14187e-32	2.14767	0.15417	13.9305	4.13406e-44	1.21548e-42	1.44344	0.177734	8.12134	4.61073e-16	1.2307e-14	1.28648	0.171839	7.48651	7.073e-14	9.07426e-13
ENSG00000162607	ubiquitin specific peptidase 1 [Source:HGNC Symbol;Acc:HGNC:12607]	USP1	protein_coding	280.166	-0.0681844	0.0824839	-0.826639	0.408442	0.574594	-0.120941	0.0828197	-1.46029	0.14421	0.288311	0.327603	0.0835267	3.92214	8.77673e-05	0.000294087	0.292198	0.0824323	3.54471	0.000393052	0.00103094	0.0699346	0.104049	0.672132	0.501499	0.636572	0.270891	0.10432	2.59672	0.00941174	0.0237113
ENSG00000116641	dedicator of cytokinesis 7 [Source:HGNC Symbol;Acc:HGNC:19190]	DOCK7	protein_coding	467.948	0.487585	0.0885561	5.50594	3.67196e-08	2.90774e-07	0.290253	0.0883221	3.2863	0.00101514	0.00418878	-0.496487	0.090427	-5.49047	4.00857e-08	2.02982e-07	-0.564149	0.0887639	-6.35561	2.07595e-10	1.06458e-09	-0.0321085	0.112685	-0.284941	0.77569	0.856007	-0.416248	0.11387	-3.65548	0.000256706	0.000923899
ENSG00000088035	ALG6, alpha-1,3-glucosyltransferase [Source:HGNC Symbol;Acc:HGNC:23157]	ALG6	protein_coding	93.5936	-0.485755	0.136683	-3.55387	0.000379603	0.00154502	0.00746669	0.13406	0.0556967	0.955583	0.976836	0.0869226	0.140928	0.616788	0.537375	0.664029	0.372149	0.132678	2.8049	0.00503316	0.0109927	-0.11303	0.17069	-0.662196	0.507846	0.642355	0.199683	0.169619	1.17725	0.239096	0.359946
ENSG00000214940	nuclear pore complex interacting protein family member A8 [Source:HGNC Symbol;Acc:HGNC:41983]	NPIPA8	protein_coding	7.23633	-0.406879	0.437921	-0.929115	0.352829	0.519302	-0.119438	0.417124	-0.286337	0.77462	0.876928	1.03321	0.431219	2.39602	0.016574	0.0365651	0.467017	0.410893	1.13659	0.255709	0.356744	1.43222	0.432536	3.31121	0.000928933	0.00337156	1.33242	0.427988	3.11323	0.00185052	0.00555455
ENSG00000176928	glucosaminyl (N-acetyl) transferase 4, core 2 [Source:HGNC Symbol;Acc:HGNC:17973]	GCNT4	protein_coding	20.6189	4.33011	0.337887	12.8153	1.34668e-37	1.09695e-35	3.09295	0.352637	8.77089	1.77253e-18	3.98455e-17	-1.08626	0.291853	-3.72194	0.000197697	0.000627154	-0.214825	0.300722	-0.714364	0.475002	0.584266	1.18881	0.421681	2.81921	0.00481427	0.0143875	0.828365	0.446097	1.85692	0.063323	0.12227
ENSG00000205364	metallothionein 1M [Source:HGNC Symbol;Acc:HGNC:14296]	MT1M	protein_coding	57.3674	0.207632	0.35868	0.578879	0.562671	0.713309	5.48338	0.378947	14.47	1.87408e-47	1.91788e-45	0.904008	0.361579	2.50017	0.0124134	0.0281919	-3.69317	0.358167	-10.3113	6.26591e-25	7.98236e-24	1.43144	0.409752	3.49344	0.000476843	0.00186146	0.907131	0.44568	2.03539	0.0418117	0.0860245
ENSG00000121274	poly(A) RNA polymerase D5, non-canonical [Source:HGNC Symbol;Acc:HGNC:30758]	PAPD5	protein_coding	238.982	0.110713	0.113827	0.972642	0.330731	0.494885	-0.177807	0.114383	-1.55449	0.120066	0.250986	1.43141	0.112797	12.6902	6.70032e-37	2.40058e-35	1.06513	0.112225	9.49103	2.28757e-21	2.41439e-20	1.43047	0.139147	10.2803	8.64715e-25	5.70235e-23	0.957632	0.140879	6.79753	1.06429e-11	1.09831e-10
ENSG00000166507	N-deacetylase and N-sulfotransferase 2 [Source:HGNC Symbol;Acc:HGNC:7681]	NDST2	protein_coding	9.22514	1.18633	0.330207	3.59269	0.000327277	0.00134556	0.416322	0.334126	1.246	0.212764	0.383368	0.544432	0.297699	1.8288	0.0674296	0.12592	1.12304	0.30308	3.70543	0.000211029	0.000573488	1.42971	0.361817	3.95147	7.76726e-05	0.000362627	1.86695	0.350262	5.33015	9.81336e-08	6.14513e-07
ENSG00000138834	mitogen-activated protein kinase 8 interacting protein 3 [Source:HGNC Symbol;Acc:HGNC:6884]	MAPK8IP3	protein_coding	521.8	0.0627844	0.091206	0.688381	0.491213	0.650233	-0.0360056	0.0908962	-0.396118	0.692018	0.82507	1.19766	0.0912903	13.1193	2.55281e-39	1.0235e-37	1.41001	0.0889084	15.8592	1.21496e-56	5.32028e-55	1.42764	0.110151	12.9608	2.042e-38	4.02498e-36	1.47562	0.109953	13.4204	4.59014e-41	4.4749e-39
ENSG00000124882	epiregulin [Source:HGNC Symbol;Acc:HGNC:3443]	EREG	protein_coding	296.433	4.30362	0.330903	13.0057	1.13559e-38	9.8022e-37	4.19928	0.342293	12.2681	1.34371e-34	7.29899e-33	-0.333196	0.330168	-1.00917	0.312893	0.442962	0.134031	0.325883	0.411287	0.680862	0.766523	-0.461244	0.398676	-1.15694	0.247297	0.379531	0.512401	0.415469	1.23331	0.217461	0.334153
ENSG00000142864	SERPINE1 mRNA binding protein 1 [Source:HGNC Symbol;Acc:HGNC:17860]	SERBP1	protein_coding	1413.17	0.00974786	0.044888	0.21716	0.828084	0.898965	-0.175506	0.0447653	-3.92059	8.83338e-05	0.000461163	0.212314	0.0456447	4.65144	3.29625e-06	1.34812e-05	0.257031	0.0447187	5.74772	9.04527e-09	4.01595e-08	0.111056	0.0566127	1.96168	0.0497997	0.106403	0.140788	0.0565016	2.49175	0.0127117	0.0308112
ENSG00000197380	dishevelled binding antagonist of beta catenin 3 [Source:HGNC Symbol;Acc:HGNC:30745]	DACT3	protein_coding	6.77074	-0.374909	0.455381	-0.823287	0.410345	0.576243	1.35755	0.467682	2.90272	0.00369933	0.0133313	2.87584	0.43461	6.61706	3.6641e-11	2.56307e-10	2.1045	0.416419	5.05381	4.33085e-07	1.62225e-06	1.42245	0.473455	3.00441	0.00266097	0.0085415	2.63916	0.496262	5.31808	1.04869e-07	6.53595e-07
ENSG00000172380	G protein subunit gamma 12 [Source:HGNC Symbol;Acc:HGNC:19663]	GNG12	protein_coding	486.113	0.175717	0.0823713	2.13323	0.0329059	0.0795704	0.267096	0.0834635	3.20015	0.00137354	0.00551768	-0.0134905	0.0840678	-0.160471	0.87251	0.920657	-0.234026	0.083547	-2.80113	0.00509246	0.0111026	-0.0502298	0.103061	-0.487379	0.62599	0.740317	-0.117222	0.105362	-1.11256	0.265898	0.391251
ENSG00000116729	wntless Wnt ligand secretion mediator [Source:HGNC Symbol;Acc:HGNC:30238]	WLS	protein_coding	288.13	-0.232556	0.174149	-1.33538	0.181751	0.317753	0.424713	0.172287	2.46515	0.0136955	0.041724	-0.247748	0.179143	-1.38296	0.166677	0.268374	-1.58168	0.174539	-9.06204	1.28027e-19	1.21054e-18	-0.208602	0.214401	-0.972953	0.330577	0.471723	-0.67331	0.214531	-3.13852	0.00169804	0.00514303
ENSG00000066557	leucine rich repeat containing 40 [Source:HGNC Symbol;Acc:HGNC:26004]	LRRC40	protein_coding	138.478	0.0476945	0.114818	0.41539	0.677856	0.801145	0.093607	0.114247	0.819337	0.412594	0.602244	0.167972	0.116193	1.44563	0.148282	0.243517	-0.0949768	0.114273	-0.831136	0.405897	0.516446	0.11872	0.145231	0.817458	0.413667	0.556092	-0.0604137	0.147519	-0.409532	0.682149	0.779678
ENSG00000204172	ArfGAP with GTPase domain, ankyrin repeat and PH domain 9 [Source:HGNC Symbol;Acc:HGNC:23463]	AGAP9	protein_coding	47.1694	0.17427	0.185917	0.937353	0.348577	0.514663	0.0588698	0.187156	0.314549	0.753104	0.863724	0.482903	0.184788	2.61328	0.00896771	0.0209681	0.405494	0.183236	2.21296	0.0269002	0.0506942	1.41977	0.210468	6.74579	1.52195e-11	2.25613e-10	0.974972	0.214445	4.5465	5.45463e-06	2.62295e-05
ENSG00000197272	interleukin 27 [Source:HGNC Symbol;Acc:HGNC:19157]	IL27	protein_coding	45.7507	4.30277	0.444402	9.68216	3.59051e-22	1.11242e-20	3.42431	0.452588	7.56607	3.84685e-14	6.05912e-13	-4.79493	0.453947	-10.5628	4.43472e-26	9.09682e-25	-4.55844	0.469983	-9.69915	3.04022e-22	3.36605e-21	-0.851587	0.510564	-1.66793	0.095329	0.179726	-0.33855	0.516115	-0.655958	0.511851	0.638088
ENSG00000116761	cystathionine gamma-lyase [Source:HGNC Symbol;Acc:HGNC:2501]	CTH	protein_coding	23.2259	-0.811648	0.261616	-3.10244	0.00191935	0.00664121	-0.381746	0.257973	-1.47979	0.13893	0.280021	1.5907	0.259771	6.12347	9.156e-10	5.51534e-09	2.06252	0.245267	8.40925	4.12639e-17	3.36413e-16	0.55074	0.293767	1.87475	0.0608265	0.125206	1.32455	0.29097	4.55219	5.30895e-06	2.55954e-05
ENSG00000088808	protein phosphatase 1 regulatory subunit 13B [Source:HGNC Symbol;Acc:HGNC:14950]	PPP1R13B	protein_coding	91.5166	0.0429956	0.135801	0.316608	0.751541	0.850404	-0.155886	0.140238	-1.11159	0.266316	0.44772	1.6867	0.129762	12.9984	1.24958e-38	4.86258e-37	1.39351	0.132709	10.5004	8.59723e-26	1.15063e-24	1.41593	0.154612	9.15797	5.2883e-20	2.20084e-18	1.0747	0.159821	6.72438	1.76346e-11	1.76661e-10
ENSG00000169245	C-X-C motif chemokine ligand 10 [Source:HGNC Symbol;Acc:HGNC:10637]	CXCL10	protein_coding	1050.05	4.29738	0.376098	11.4262	3.09249e-30	1.7197e-28	0.885908	0.382086	2.31861	0.0204162	0.05896	-1.96201	0.378772	-5.17993	2.2197e-07	1.03774e-06	1.2133	0.377062	3.21778	0.00129188	0.00312395	-0.655438	0.438928	-1.49327	0.135367	0.237953	0.920171	0.438275	2.09953	0.0357702	0.0756187
ENSG00000157992	keratinocyte associated protein 3 [Source:HGNC Symbol;Acc:HGNC:28943]	KRTCAP3	protein_coding	9.33374	0.775753	0.377795	2.05337	0.0400368	0.0940607	0.546468	0.369482	1.47901	0.139137	0.280296	1.03482	0.363735	2.84498	0.00444142	0.0110844	0.434162	0.358914	1.20965	0.226412	0.322751	1.41015	0.421756	3.34352	0.000827232	0.00304558	-0.22727	0.433167	-0.524671	0.599812	0.713832
ENSG00000186399	golgin A8 family member R [Source:HGNC Symbol;Acc:HGNC:44407]	GOLGA8R	protein_coding	8.4411	-0.0943796	0.394374	-0.239315	0.810861	0.888496	-0.898185	0.390601	-2.2995	0.0214767	0.0615333	0.863029	0.390726	2.20878	0.0271898	0.0570499	1.37225	0.38604	3.55469	0.000378427	0.000994553	1.40271	0.421643	3.32676	0.000878613	0.00321233	0.943825	0.415467	2.27172	0.0231032	0.05179
ENSG00000070540	WD repeat domain, phosphoinositide interacting 1 [Source:HGNC Symbol;Acc:HGNC:25471]	WIPI1	protein_coding	554.923	-0.188248	0.0922164	-2.04138	0.0412134	0.0962904	0.209202	0.0894354	2.33914	0.0193281	0.056318	1.56109	0.0921669	16.9377	2.37257e-64	3.09487e-62	1.24118	0.0878842	14.1229	2.74359e-45	8.39992e-44	1.40146	0.111843	12.5306	5.07543e-36	8.20161e-34	0.575006	0.111828	5.14186	2.72031e-07	1.60575e-06
ENSG00000184005	ST6 N-acetylgalactosaminide alpha-2,6-sialyltransferase 3 [Source:HGNC Symbol;Acc:HGNC:19343]	ST6GALNAC3	protein_coding	6.07858	-0.641973	0.441065	-1.45551	0.145529	0.2673	-0.630424	0.432077	-1.45905	0.14455	0.288777	0.968435	0.444572	2.17835	0.0293796	0.0611048	0.415862	0.43491	0.956203	0.33897	0.446822	0.110105	0.476192	0.23122	0.817144	0.883491	0.125366	0.471897	0.265664	0.790498	0.861317
ENSG00000074966	TXK tyrosine kinase [Source:HGNC Symbol;Acc:HGNC:12434]	TXK	protein_coding	14.0675	-0.312847	0.331917	-0.942545	0.345914	0.511777	-0.85242	0.334421	-2.54894	0.010805	0.0341478	1.3539	0.328805	4.11763	3.82781e-05	0.000135881	0.726676	0.336359	2.16042	0.0307403	0.0570491	1.40025	0.370326	3.78114	0.000156112	0.000678501	0.653988	0.373892	1.74913	0.0802679	0.149157
ENSG00000077254	ubiquitin specific peptidase 33 [Source:HGNC Symbol;Acc:HGNC:20059]	USP33	protein_coding	723.558	0.199028	0.0709625	2.80469	0.00503652	0.0155653	0.107456	0.070727	1.5193	0.128686	0.264614	-0.238378	0.072544	-3.28597	0.0010163	0.00286007	-0.0591028	0.0706931	-0.836047	0.403129	0.513595	-0.0352776	0.089978	-0.392069	0.695007	0.794642	-0.0800221	0.0900398	-0.888742	0.374142	0.508379
ENSG00000180488	mitoguardin 1 [Source:HGNC Symbol;Acc:HGNC:24741]	MIGA1	protein_coding	137.414	0.0108483	0.112442	0.0964794	0.92314	0.955922	0.276564	0.112166	2.46568	0.0136754	0.0416766	-0.0500901	0.114629	-0.436975	0.662129	0.768556	0.0525888	0.110952	0.473979	0.635515	0.728894	-0.0705708	0.14348	-0.491853	0.622824	0.738186	0.204642	0.144028	1.42085	0.155359	0.255638
ENSG00000168209	DNA damage inducible transcript 4 [Source:HGNC Symbol;Acc:HGNC:24944]	DDIT4	protein_coding	437.54	0.758123	0.182287	4.15896	3.19694e-05	0.000159758	0.961854	0.178718	5.38197	7.3674e-08	6.12781e-07	1.89328	0.182408	10.3793	3.07938e-25	5.96023e-24	1.4029	0.176736	7.93783	2.05744e-15	1.50394e-14	1.39705	0.22234	6.28339	3.31261e-10	4.03383e-09	2.25342	0.21871	10.3032	6.81502e-25	2.2069e-23
ENSG00000132475	H3 histone, family 3B [Source:HGNC Symbol;Acc:HGNC:4765]	H3F3B	protein_coding	4157.3	0.85846	0.0763754	11.24	2.59392e-29	1.34342e-27	0.707412	0.0765822	9.23729	2.52818e-20	6.43262e-19	1.37138	0.0776817	17.6538	9.5128e-70	1.46587e-67	0.918449	0.0761296	12.0643	1.6309e-33	3.1699e-32	1.39621	0.0955759	14.6084	2.48447e-48	1.03637e-45	1.43845	0.0957721	15.0195	5.46888e-51	9.37964e-49
ENSG00000162616	DnaJ heat shock protein family (Hsp40) member B4 [Source:HGNC Symbol;Acc:HGNC:14886]	DNAJB4	protein_coding	132.574	0.109103	0.145578	0.749448	0.453587	0.617041	-0.198681	0.15	-1.32453	0.185325	0.346361	0.827737	0.146115	5.66499	1.47037e-08	7.81286e-08	0.726678	0.148111	4.90632	9.28019e-07	3.36393e-06	0.300829	0.181073	1.66137	0.096639	0.181452	0.585687	0.184429	3.17568	0.00149485	0.00458582
ENSG00000041982	tenascin C [Source:HGNC Symbol;Acc:HGNC:5318]	TNC	protein_coding	41.3029	4.28605	0.3807	11.2583	2.10713e-29	1.09786e-27	3.8956	0.389546	10.0004	1.51853e-23	4.73531e-22	0.368559	0.343391	1.07329	0.283139	0.409745	-1.04919	0.347329	-3.02074	0.00252157	0.00579924	0.304646	0.46961	0.648721	0.516519	0.649842	-0.0146463	0.488527	-0.0299805	0.976083	0.986696
ENSG00000181218	histone cluster 3, H2a [Source:HGNC Symbol;Acc:HGNC:20507]	HIST3H2A	protein_coding	11.5485	-0.0390289	0.348717	-0.111921	0.910886	0.949067	0.123716	0.328103	0.377065	0.706125	0.834368	2.06017	0.322691	6.38435	1.72129e-10	1.12226e-09	2.19715	0.297218	7.39237	1.44236e-13	9.30575e-13	1.3924	0.376725	3.69606	0.000218974	0.000924608	2.70297	0.351327	7.69362	1.43034e-14	1.96982e-13
ENSG00000203943	sterile alpha motif domain containing 13 [Source:HGNC Symbol;Acc:HGNC:24582]	SAMD13	protein_coding	5.44482	-1.91214	0.464023	-4.12078	3.77591e-05	0.000186324	-2.56676	0.457108	-5.6152	1.9633e-08	1.75598e-07	-0.400382	0.495098	-0.808692	0.418692	0.552479	-0.227306	0.483953	-0.469686	0.63858	0.731594	-0.852639	0.489589	-1.74154	0.081589	0.158727	-2.9243	0.497899	-5.87327	4.27292e-09	3.22523e-08
ENSG00000117133	ribosome production factor 1 homolog [Source:HGNC Symbol;Acc:HGNC:30350]	RPF1	protein_coding	285.939	-0.0121756	0.087664	-0.138889	0.889538	0.9361	-0.0564061	0.0884565	-0.63767	0.523688	0.699923	0.299724	0.0888744	3.37245	0.000745039	0.00214591	0.050602	0.0885345	0.571551	0.567626	0.669307	0.158422	0.110086	1.43908	0.150127	0.258157	-0.146962	0.113298	-1.29713	0.194585	0.306072
ENSG00000174021	G protein subunit gamma 5 [Source:HGNC Symbol;Acc:HGNC:4408]	GNG5	protein_coding	779.411	0.0759173	0.0759664	0.999354	0.317623	0.481163	-0.0531117	0.0761602	-0.697369	0.485572	0.66718	0.121022	0.0774388	1.56281	0.118098	0.202381	-0.0524395	0.0762795	-0.687465	0.49179	0.600291	-0.0679946	0.0960788	-0.707696	0.479134	0.616162	-0.0348647	0.0965065	-0.361267	0.7179	0.806635
ENSG00000117151	chitobiase [Source:HGNC Symbol;Acc:HGNC:2496]	CTBS	protein_coding	571.586	-0.0715404	0.0724542	-0.987388	0.323452	0.486975	-0.046587	0.0709678	-0.656453	0.511533	0.689029	-0.104632	0.0742979	-1.40827	0.15905	0.25827	0.209527	0.0707996	2.95944	0.00308195	0.00698738	-0.0308837	0.0916627	-0.336928	0.736171	0.82674	0.0961568	0.0898922	1.06969	0.284759	0.412429
ENSG00000117155	SSX family member 2 interacting protein [Source:HGNC Symbol;Acc:HGNC:16509]	SSX2IP	protein_coding	43.5359	-1.43356	0.210735	-6.80265	1.02713e-11	1.22986e-10	-0.534198	0.206319	-2.58918	0.00962037	0.0308461	0.532072	0.219448	2.42459	0.0153257	0.0341362	0.909575	0.20462	4.44519	8.78123e-06	2.86566e-05	-0.246198	0.249979	-0.984877	0.324685	0.465649	0.21365	0.251325	0.850095	0.395272	0.528828
ENSG00000171517	lysophosphatidic acid receptor 3 [Source:HGNC Symbol;Acc:HGNC:14298]	LPAR3	protein_coding	13.8777	-1.76838	0.352597	-5.01531	5.29491e-07	3.58995e-06	-0.450086	0.318602	-1.41269	0.157747	0.307515	2.09049	0.355019	5.88839	3.89979e-09	2.20635e-08	-0.550389	0.332343	-1.65609	0.0977044	0.158073	-0.160022	0.372584	-0.429493	0.667564	0.772523	0.476851	0.363664	1.31124	0.189777	0.300165
ENSG00000162643	WD repeat domain 63 [Source:HGNC Symbol;Acc:HGNC:30711]	WDR63	protein_coding	5.22198	-0.0939173	0.404596	-0.232126	0.81644	0.892523	-0.399959	0.400723	-0.998094	0.318234	0.504808	0.358076	0.406254	0.88141	0.378096	0.511538	0.232277	0.40308	0.576255	0.564443	0.666858	-1.09892	0.475621	-2.3105	0.0208604	0.0510043	0.334247	0.45023	0.742391	0.457851	0.58886
ENSG00000055732	mucolipin 3 [Source:HGNC Symbol;Acc:HGNC:13358]	MCOLN3	protein_coding	100.989	-0.190797	0.156108	-1.22221	0.22163	0.368875	-0.360111	0.156208	-2.30532	0.0211484	0.0607456	-0.105879	0.16039	-0.660133	0.509168	0.638373	-1.0771	0.1639	-6.57167	4.97537e-11	2.68294e-10	-0.389889	0.194701	-2.0025	0.045231	0.0983524	-0.93276	0.199763	-4.66934	3.02166e-06	1.51558e-05
ENSG00000100908	ER membrane protein complex subunit 9 [Source:HGNC Symbol;Acc:HGNC:20273]	EMC9	protein_coding	30.6447	0.0417379	0.23075	0.180879	0.856462	0.915833	-0.115385	0.224129	-0.514818	0.60668	0.765396	1.60498	0.221798	7.23622	4.61372e-13	3.81858e-12	1.3386	0.2152	6.22029	4.9623e-10	2.46359e-09	1.39126	0.265259	5.24493	1.56346e-07	1.25307e-06	1.06652	0.263069	4.05413	5.03214e-05	0.000208059
ENSG00000142867	B-cell CLL/lymphoma 10 [Source:HGNC Symbol;Acc:HGNC:989]	BCL10	protein_coding	255.439	0.406584	0.0777645	5.22841	1.70977e-07	1.23345e-06	0.472726	0.0779228	6.0666	1.30647e-09	1.33111e-08	0.123277	0.0777689	1.58517	0.112928	0.195018	-0.472946	0.0779481	-6.06745	1.29955e-09	6.21042e-09	0.0850295	0.100494	0.846111	0.397491	0.540095	0.0320584	0.102699	0.312161	0.754918	0.835026
ENSG00000122417	outer dense fiber of sperm tails 2 like [Source:HGNC Symbol;Acc:HGNC:29225]	ODF2L	protein_coding	67.6838	0.447407	0.195107	2.29314	0.0218398	0.0559045	0.216618	0.195034	1.11067	0.266711	0.448179	-0.34822	0.198371	-1.7554	0.0791904	0.144137	0.492467	0.192352	2.56023	0.0104602	0.0214496	0.139399	0.2432	0.573187	0.566518	0.692303	0.492134	0.240792	2.04381	0.0409721	0.0846165
ENSG00000097033	SH3 domain containing GRB2 like endophilin B1 [Source:HGNC Symbol;Acc:HGNC:10833]	SH3GLB1	protein_coding	1262.79	0.337323	0.0522582	6.45494	1.0826e-10	1.16593e-09	-0.153009	0.0528865	-2.89315	0.00381394	0.013691	-0.232797	0.0533265	-4.3655	1.26831e-05	4.82699e-05	0.156386	0.0529049	2.95599	0.0031167	0.0070584	-0.0992253	0.0665456	-1.49109	0.135938	0.238748	-0.0825858	0.067177	-1.22938	0.218931	0.335783
ENSG00000183291	15 kDa selenoprotein [Source:EntrezGene;Acc:9403]	SEP15	protein_coding	1253.35	0.00174059	0.0637465	0.0273049	0.978217	0.987692	0.0240681	0.0637352	0.377627	0.705708	0.834035	0.113248	0.0650236	1.74164	0.0815715	0.147857	-0.0658897	0.0637659	-1.03331	0.30146	0.407053	0.0204774	0.0805724	0.254149	0.799381	0.871429	-0.117744	0.0811414	-1.45109	0.146754	0.24408
ENSG00000153936	heparan sulfate 2-O-sulfotransferase 1 [Source:HGNC Symbol;Acc:HGNC:5193]	HS2ST1	protein_coding	328.973	-0.573947	0.0943635	-6.0823	1.18473e-09	1.13376e-08	-0.476502	0.0932458	-5.11017	3.21871e-07	2.45958e-06	0.349284	0.0967323	3.61083	0.000305215	0.000936784	0.300028	0.0935528	3.20704	0.00134106	0.00323402	0.0339428	0.117622	0.288575	0.772906	0.854116	-0.24267	0.118194	-2.05315	0.0400582	0.0830254
ENSG00000237489	long intergenic non-protein coding RNA 959 [Source:HGNC Symbol;Acc:HGNC:48677]	LINC00959	protein_coding	16.9658	-0.0202033	0.281946	-0.0716565	0.942875	0.967813	0.0540098	0.270576	0.199611	0.841785	0.915422	0.794727	0.276657	2.87261	0.00407099	0.0102344	1.24637	0.257282	4.84439	1.27003e-06	4.52921e-06	1.38706	0.313638	4.42247	9.758e-06	5.54058e-05	1.04155	0.311838	3.34004	0.000837667	0.00270787
ENSG00000137944	kynurenine aminotransferase 3 [Source:HGNC Symbol;Acc:HGNC:33238]	KYAT3	protein_coding	281.222	0.207887	0.113359	1.83387	0.066673	0.143272	0.194951	0.113219	1.72189	0.0850893	0.192183	0.131438	0.114993	1.143	0.253038	0.374913	0.626183	0.111857	5.59806	2.16762e-08	9.25774e-08	-0.112192	0.143986	-0.779187	0.43587	0.576896	0.225025	0.143174	1.5717	0.116021	0.201789
ENSG00000239887	chromosome 1 open reading frame 226 [Source:HGNC Symbol;Acc:HGNC:34351]	C1orf226	protein_coding	5.80098	-0.0597159	0.412993	-0.144593	0.885032	0.933113	0.409375	0.404929	1.01098	0.312027	0.498419	1.2919	0.402774	3.20751	0.00133888	0.00369215	0.862963	0.38879	2.21961	0.0264452	0.0499281	1.38645	0.44816	3.09365	0.00197713	0.00658076	1.12283	0.45299	2.4787	0.0131861	0.0318031
ENSG00000108702	C-C motif chemokine ligand 1 [Source:HGNC Symbol;Acc:HGNC:10609]	CCL1	protein_coding	42.208	4.17528	0.486822	8.57659	9.77274e-18	2.06274e-16	4.55885	0.497705	9.15975	5.20181e-20	1.28814e-18	-5.97993	0.507459	-11.7841	4.7158e-32	1.33564e-30	-5.6196	0.508383	-11.0539	2.09972e-28	3.20372e-27	-1.18727	0.52678	-2.25383	0.024207	0.0578318	-0.290787	0.533345	-0.545215	0.585606	0.70181
ENSG00000115008	interleukin 1 alpha [Source:HGNC Symbol;Acc:HGNC:5991]	IL1A	protein_coding	1149.37	4.15228	0.23779	17.462	2.79075e-68	7.68563e-66	3.80417	0.238575	15.9454	3.06678e-57	4.98297e-55	-1.71236	0.241267	-7.09738	1.27145e-12	1.01426e-11	-5.54313	0.244295	-22.6903	5.58432e-114	1.20277e-111	-2.50257	0.299364	-8.35964	6.2908e-17	1.86509e-15	-3.41086	0.318395	-10.7127	8.87616e-27	3.23012e-25
ENSG00000169429	C-X-C motif chemokine ligand 8 [Source:HGNC Symbol;Acc:HGNC:6025]	CXCL8	protein_coding	41179	4.14271	0.284537	14.5594	5.08685e-48	6.84162e-46	5.63633	0.284777	19.7921	3.48299e-87	1.65424e-84	-0.154894	0.290088	-0.533954	0.593373	0.712309	-2.68337	0.284517	-9.4313	4.05048e-21	4.21529e-20	-0.924429	0.338938	-2.72743	0.00638305	0.0184387	-1.08462	0.340049	-3.1896	0.00142472	0.00439248
ENSG00000131979	GTP cyclohydrolase 1 [Source:HGNC Symbol;Acc:HGNC:4193]	GCH1	protein_coding	845.426	4.1209	0.171423	24.0393	1.07936e-127	1.44054e-124	3.53487	0.172732	20.4645	4.45906e-93	2.29431e-90	-0.627309	0.169791	-3.69459	0.000220241	0.000692503	-0.155023	0.166562	-0.930723	0.351997	0.460585	0.604468	0.217991	2.7729	0.00555594	0.0162971	1.03171	0.219248	4.70565	2.53057e-06	1.29058e-05
ENSG00000105146	aurora kinase C [Source:HGNC Symbol;Acc:HGNC:11391]	AURKC	protein_coding	8.91187	0.26933	0.308032	0.874357	0.381924	0.54845	-0.00753871	0.310033	-0.0243158	0.980601	0.989846	0.393029	0.302977	1.29722	0.194555	0.304216	0.340829	0.304802	1.1182	0.263481	0.365687	1.38597	0.346257	4.00273	6.26148e-05	0.000297594	0.48635	0.361263	1.34625	0.178222	0.28572
ENSG00000081913	PH domain and leucine rich repeat protein phosphatase 1 [Source:HGNC Symbol;Acc:HGNC:20610]	PHLPP1	protein_coding	72.0408	0.294431	0.160183	1.83809	0.0660495	0.142143	0.15909	0.156619	1.01578	0.309736	0.496258	1.35812	0.154801	8.77333	1.73455e-18	2.17089e-17	0.928814	0.151209	6.14258	8.11921e-10	3.94531e-09	1.38496	0.190151	7.28349	3.2529e-13	6.19397e-12	1.05064	0.189293	5.55036	2.8509e-08	1.92236e-07
ENSG00000169248	C-X-C motif chemokine ligand 11 [Source:HGNC Symbol;Acc:HGNC:10638]	CXCL11	protein_coding	294.374	4.11737	0.466934	8.81789	1.16641e-18	2.69831e-17	0.808757	0.483304	1.67339	0.0942504	0.208004	-4.26416	0.472635	-9.0221	1.8452e-19	2.4803e-18	-0.264065	0.479325	-0.550909	0.581696	0.681256	-0.595519	0.512146	-1.16279	0.244915	0.376697	0.836231	0.517994	1.61436	0.106449	0.188289
ENSG00000197147	leucine rich repeat containing 8 family member B [Source:HGNC Symbol;Acc:HGNC:30692]	LRRC8B	protein_coding	118.7	0.199053	0.155055	1.28376	0.199227	0.340215	0.149558	0.154421	0.968508	0.332791	0.520544	-0.00211692	0.15785	-0.0134109	0.9893	0.993861	-0.405983	0.155342	-2.61348	0.00896244	0.0186299	-0.24592	0.19526	-1.25945	0.207869	0.332668	-0.197789	0.194967	-1.01447	0.310357	0.441702
ENSG00000171488	leucine rich repeat containing 8 family member C [Source:HGNC Symbol;Acc:HGNC:25075]	LRRC8C	protein_coding	229.022	-0.331943	0.124019	-2.67656	0.00743833	0.021978	0.250715	0.12156	2.06247	0.0391628	0.102185	-0.329105	0.128186	-2.5674	0.0102465	0.0236595	-0.778639	0.122636	-6.34919	2.16445e-10	1.10813e-09	-0.201114	0.155856	-1.29038	0.196918	0.319244	-0.141184	0.154457	-0.91407	0.36068	0.494944
ENSG00000171492	leucine rich repeat containing 8 family member D [Source:HGNC Symbol;Acc:HGNC:16992]	LRRC8D	protein_coding	303.632	-1.32828	0.109392	-12.1424	6.29344e-34	4.12042e-32	-0.556122	0.107036	-5.19563	2.04025e-07	1.60133e-06	0.437769	0.113446	3.85884	0.000113928	0.000376099	0.0504728	0.107958	0.467524	0.640125	0.733002	0.21231	0.132927	1.59719	0.110224	0.201599	0.0978817	0.133502	0.733187	0.463445	0.59438
ENSG00000147174	acidic repeat containing [Source:HGNC Symbol;Acc:HGNC:15805]	ACRC	protein_coding	15.2716	0.0515007	0.274845	0.187381	0.851362	0.912962	0.153663	0.265968	0.577749	0.563434	0.732642	1.62258	0.261472	6.20556	5.45036e-10	3.37762e-09	0.432797	0.258484	1.67437	0.0940584	0.152976	1.3845	0.306079	4.52334	6.08715e-06	3.61622e-05	0.346228	0.316871	1.09265	0.274549	0.400999
ENSG00000162664	zinc finger protein 326 [Source:HGNC Symbol;Acc:HGNC:14104]	ZNF326	protein_coding	179.47	0.0805151	0.10404	0.773885	0.438999	0.603345	0.260726	0.104027	2.50634	0.0121987	0.0378487	-0.252673	0.106915	-2.36331	0.0181123	0.0395863	-0.0329202	0.103408	-0.318352	0.750218	0.821002	-0.266111	0.132605	-2.00679	0.0447721	0.0975436	-0.0759869	0.133408	-0.569584	0.56896	0.687824
ENSG00000122482	zinc finger protein 644 [Source:HGNC Symbol;Acc:HGNC:29222]	ZNF644	protein_coding	269.633	0.125626	0.0874806	1.43605	0.150989	0.274539	0.118035	0.0868004	1.35985	0.173877	0.330433	-0.0244056	0.0890099	-0.274189	0.783939	0.861928	-0.260848	0.0871928	-2.99163	0.00277492	0.00633238	-0.0163751	0.111552	-0.146793	0.883295	0.928376	-0.32545	0.113232	-2.8742	0.00405056	0.0112419
ENSG00000097046	cell division cycle 7 [Source:HGNC Symbol;Acc:HGNC:1745]	CDC7	protein_coding	27.8407	-0.166165	0.207834	-0.799508	0.423996	0.589581	-0.194834	0.208251	-0.935572	0.349494	0.537656	-0.230405	0.217571	-1.05899	0.289606	0.417071	1.66755	0.196638	8.48029	2.24632e-17	1.87005e-16	-0.00860562	0.254554	-0.0338067	0.973031	0.984858	1.49293	0.238488	6.26	3.84989e-10	3.3199e-09
ENSG00000189195	BTB domain containing 8 [Source:HGNC Symbol;Acc:HGNC:21019]	BTBD8	protein_coding	6.99867	-0.332949	0.386031	-0.862492	0.388417	0.554744	0.453935	0.376046	1.20713	0.227384	0.401317	-0.597616	0.404029	-1.47914	0.139103	0.231417	-0.0707797	0.372044	-0.190246	0.849117	0.893515	-0.748061	0.447984	-1.66984	0.0949513	0.179184	0.615792	0.431962	1.42557	0.153993	0.253819
ENSG00000069712	KIAA1107 [Source:HGNC Symbol;Acc:HGNC:29192]	KIAA1107	protein_coding	39.238	-0.376636	0.179398	-2.09944	0.0357777	0.085466	0.316023	0.171741	1.84011	0.0657519	0.156304	-0.393437	0.190291	-2.06756	0.0386815	0.0776774	0.220711	0.168365	1.31091	0.189888	0.278774	0.0283135	0.218204	0.129757	0.896759	0.9372	0.113692	0.217528	0.522655	0.601215	0.715149
ENSG00000174842	glomulin, FKBP associated protein [Source:HGNC Symbol;Acc:HGNC:14373]	GLMN	protein_coding	54.8028	-0.292681	0.182359	-1.60497	0.1085	0.211347	-0.360736	0.183528	-1.96556	0.049349	0.123978	0.99651	0.182031	5.4744	4.38995e-08	2.21506e-07	1.37031	0.178534	7.67535	1.64971e-14	1.13344e-13	0.431116	0.219908	1.96044	0.0499449	0.10665	0.505413	0.221796	2.27873	0.0226829	0.0509649
ENSG00000122484	RNA polymerase II associated protein 2 [Source:HGNC Symbol;Acc:HGNC:25791]	RPAP2	protein_coding	86.7324	-0.242168	0.158649	-1.52644	0.1269	0.239394	-0.180443	0.158712	-1.13692	0.25557	0.434954	0.185966	0.161986	1.14804	0.250953	0.372408	0.0528598	0.159267	0.331895	0.739969	0.813149	0.0229786	0.196915	0.116693	0.907104	0.944764	-0.172117	0.200208	-0.859689	0.389961	0.523309
ENSG00000162676	growth factor independent 1 transcriptional repressor [Source:HGNC Symbol;Acc:HGNC:4237]	GFI1	protein_coding	6.60583	0.268402	0.442364	0.606744	0.544021	0.697514	0.0693324	0.442544	0.156668	0.875507	0.932924	-1.14387	0.45567	-2.5103	0.0120628	0.0274664	-0.960639	0.450852	-2.13072	0.0331122	0.0609316	-0.45123	0.491486	-0.918092	0.358571	0.501417	-1.43329	0.499582	-2.86898	0.00411795	0.0114116
ENSG00000154511	family with sequence similarity 69 member A [Source:HGNC Symbol;Acc:HGNC:32213]	FAM69A	protein_coding	111.845	-0.149237	0.138272	-1.0793	0.280452	0.440587	-0.39662	0.142991	-2.77375	0.00554149	0.0189592	-0.0344402	0.141967	-0.242593	0.80832	0.877587	1.21263	0.140294	8.6435	5.45172e-18	4.721e-17	-0.0443503	0.172302	-0.257398	0.796871	0.869866	0.309146	0.175307	1.76346	0.0778237	0.145345
ENSG00000143033	metal response element binding transcription factor 2 [Source:HGNC Symbol;Acc:HGNC:29535]	MTF2	protein_coding	149.535	-0.0472835	0.0976545	-0.484191	0.62825	0.764416	0.00151224	0.096357	0.0156941	0.987478	0.993792	0.0630774	0.0993992	0.634587	0.525698	0.65348	0.118985	0.0959553	1.24	0.214975	0.308944	0.091604	0.123889	0.739405	0.459661	0.598675	0.0416106	0.124391	0.334515	0.737991	0.822394
ENSG00000117500	transmembrane p24 trafficking protein 5 [Source:HGNC Symbol;Acc:HGNC:24251]	TMED5	protein_coding	1660.96	0.166168	0.0634508	2.61885	0.00882279	0.0256365	0.0510145	0.0637914	0.799707	0.42388	0.612854	0.125321	0.0646882	1.93731	0.0527076	0.101815	-0.0848959	0.0638078	-1.33049	0.183355	0.270966	0.0593165	0.0801297	0.740257	0.459144	0.598305	-0.201025	0.0812004	-2.47566	0.013299	0.0320251
ENSG00000100592	dishevelled associated activator of morphogenesis 1 [Source:HGNC Symbol;Acc:HGNC:18142]	DAAM1	protein_coding	138.391	0.0711765	0.11462	0.62098	0.534613	0.689501	0.116304	0.114326	1.0173	0.309011	0.495697	1.69135	0.110163	15.3531	3.37531e-53	2.81626e-51	1.22063	0.108746	11.2247	3.08537e-29	4.88882e-28	1.37959	0.135976	10.1458	3.45801e-24	2.12419e-22	1.05641	0.138823	7.60976	2.74601e-14	3.66987e-13
ENSG00000117505	down-regulator of transcription 1 [Source:HGNC Symbol;Acc:HGNC:3017]	DR1	protein_coding	449.905	-0.0132618	0.0609553	-0.217565	0.827768	0.898734	-0.109305	0.0605179	-1.80616	0.070893	0.166138	0.103784	0.0619198	1.67611	0.0937167	0.166371	-0.183444	0.0611622	-2.99931	0.00270595	0.00618794	-0.112444	0.0784411	-1.43349	0.151719	0.260295	-0.253756	0.0791432	-3.20629	0.0013446	0.0041635
ENSG00000137942	formin binding protein 1 like [Source:HGNC Symbol;Acc:HGNC:20851]	FNBP1L	protein_coding	11.4197	-0.163231	0.348962	-0.467762	0.639955	0.772989	-0.455569	0.328561	-1.38656	0.165576	0.318508	0.611781	0.348515	1.75539	0.0791923	0.144137	-0.0782142	0.333114	-0.234797	0.814366	0.870277	0.358553	0.399008	0.898612	0.368859	0.511696	-2.14077	0.419504	-5.1031	3.34143e-07	1.95124e-06
ENSG00000137936	breast cancer anti-estrogen resistance 3 [Source:HGNC Symbol;Acc:HGNC:973]	BCAR3	protein_coding	315.847	0.176341	0.0887199	1.98761	0.0468546	0.106838	-0.510231	0.0910646	-5.60296	2.10723e-08	1.87835e-07	0.304251	0.0897124	3.39141	0.000695348	0.00201312	0.434029	0.0913212	4.75278	2.00642e-06	7.01887e-06	-0.0162853	0.111727	-0.14576	0.884111	0.928798	-0.0434362	0.11343	-0.382936	0.701767	0.795085
ENSG00000067334	deoxynucleotidyltransferase terminal interacting protein 2 [Source:HGNC Symbol;Acc:HGNC:24013]	DNTTIP2	protein_coding	666.074	0.541199	0.082843	6.53282	6.45428e-11	7.10093e-10	0.454004	0.0838891	5.41195	6.23421e-08	5.22991e-07	-0.0802226	0.0841767	-0.953026	0.340577	0.473256	-0.287094	0.0836737	-3.43111	0.000601118	0.00153368	-0.0727684	0.104847	-0.694044	0.487655	0.624033	-0.138378	0.107053	-1.29262	0.196144	0.308018
ENSG00000023909	glutamate-cysteine ligase modifier subunit [Source:HGNC Symbol;Acc:HGNC:4312]	GCLM	protein_coding	769.688	0.753878	0.16375	4.60384	4.14777e-06	2.42629e-05	0.0554979	0.165883	0.334561	0.737956	0.854976	0.608005	0.166822	3.64463	0.000267778	0.00082847	0.00442926	0.165854	0.0267057	0.978694	0.985237	0.139462	0.202654	0.68818	0.49134	0.627763	-0.00493462	0.205187	-0.0240494	0.980813	0.98909
ENSG00000163082	sphingosine-1-phosphate phosphatase 2 [Source:HGNC Symbol;Acc:HGNC:19953]	SGPP2	protein_coding	57.2159	4.0619	0.281166	14.4466	2.63277e-47	3.40885e-45	3.6368	0.288991	12.5845	2.56929e-36	1.48258e-34	-3.03178	0.276371	-10.9699	5.33021e-28	1.23414e-26	-2.7407	0.277692	-9.86957	5.64055e-23	6.47335e-22	-1.53464	0.397865	-3.8572	0.000114694	0.000513676	-0.514208	0.394035	-1.30498	0.1919	0.302724
ENSG00000170791	coiled-coil-helix-coiled-coil-helix domain containing 7 [Source:HGNC Symbol;Acc:HGNC:28314]	CHCHD7	protein_coding	206.609	-0.0182579	0.106582	-0.171304	0.863984	0.921076	0.0303549	0.104434	0.29066	0.771311	0.874946	2.0207	0.102579	19.6989	2.20359e-86	5.91553e-84	1.60749	0.0994672	16.161	9.50497e-59	4.42363e-57	1.3748	0.125895	10.9202	9.2298e-28	7.95937e-26	1.60998	0.124195	12.9634	1.97312e-38	1.65376e-36
ENSG00000152078	transmembrane protein 56 [Source:HGNC Symbol;Acc:HGNC:26477]	TMEM56	protein_coding	6.92617	-0.737384	0.451774	-1.6322	0.102638	0.202452	-1.97739	0.437116	-4.52372	6.07631e-06	3.86908e-05	-0.688547	0.475917	-1.44678	0.147958	0.243093	0.15192	0.450505	0.33722	0.735951	0.810609	-0.292042	0.48675	-0.599983	0.548518	0.676994	-0.60099	0.472122	-1.27296	0.203034	0.316645
ENSG00000122481	RWD domain containing 3 [Source:HGNC Symbol;Acc:HGNC:21393]	RWDD3	protein_coding	13.6479	0.00441704	0.294487	0.0149991	0.988033	0.993283	0.0969096	0.286668	0.338055	0.735322	0.853246	-0.336754	0.306535	-1.09858	0.27195	0.396703	-0.881637	0.298939	-2.94922	0.00318575	0.00720333	-0.215401	0.344962	-0.624419	0.532352	0.663677	-0.111051	0.33999	-0.32663	0.743947	0.82699
ENSG00000117569	polypyrimidine tract binding protein 2 [Source:HGNC Symbol;Acc:HGNC:17662]	PTBP2	protein_coding	41.4058	0.345235	0.191378	1.80394	0.0712401	0.151195	0.00902317	0.191537	0.0471092	0.962426	0.980261	-0.327842	0.195518	-1.67678	0.0935848	0.166217	-0.0945124	0.192395	-0.491241	0.623256	0.717812	-0.275996	0.241467	-1.143	0.25304	0.38628	-0.762115	0.248349	-3.06873	0.00214971	0.00634979
ENSG00000188641	dihydropyrimidine dehydrogenase [Source:HGNC Symbol;Acc:HGNC:3012]	DPYD	protein_coding	924.872	-0.246915	0.115192	-2.1435	0.0320728	0.0778487	0.337118	0.114323	2.94881	0.00319	0.0116983	0.228291	0.117788	1.93816	0.0526038	0.101667	-0.135263	0.114219	-1.18424	0.236317	0.334478	0.17903	0.143803	1.24497	0.213143	0.338902	0.0221931	0.143468	0.15469	0.877065	0.920864
ENSG00000162627	sorting nexin 7 [Source:HGNC Symbol;Acc:HGNC:14971]	SNX7	protein_coding	67.8421	0.12289	0.163887	0.749844	0.453348	0.616923	0.304912	0.162071	1.88134	0.059925	0.145002	0.00336161	0.166597	0.0201782	0.983901	0.991179	0.466805	0.158186	2.95098	0.00316766	0.00716668	0.144034	0.2018	0.713743	0.475386	0.61288	0.549069	0.199364	2.7541	0.00588533	0.0156181
ENSG00000186564	forkhead box D2 [Source:HGNC Symbol;Acc:HGNC:3803]	FOXD2	protein_coding	5.08815	-0.258421	0.444624	-0.581213	0.561097	0.712146	0.289739	0.458615	0.631769	0.527538	0.70284	1.11764	0.439313	2.54407	0.0109568	0.0251396	1.72695	0.430558	4.01096	6.04733e-05	0.000177266	1.37215	0.4713	2.91142	0.00359789	0.0111444	1.89362	0.485251	3.90235	9.52629e-05	0.00037219
ENSG00000006432	mitogen-activated protein kinase kinase kinase 9 [Source:HGNC Symbol;Acc:HGNC:6861]	MAP3K9	protein_coding	24.3357	-0.112197	0.268275	-0.418219	0.675787	0.799734	0.535703	0.271123	1.97587	0.0481693	0.121497	1.7454	0.260761	6.69347	2.17933e-11	1.5538e-10	0.600703	0.258291	2.32568	0.0200355	0.0388727	1.372	0.304257	4.50936	6.50242e-06	3.83664e-05	0.88927	0.31981	2.78063	0.00542543	0.0145287
ENSG00000156875	major facilitator superfamily domain containing 14A [Source:HGNC Symbol;Acc:HGNC:23363]	MFSD14A	protein_coding	578.174	0.683693	0.0871685	7.84335	4.38679e-15	7.4182e-14	0.585919	0.0869959	6.73502	1.63909e-11	2.02947e-10	-0.24844	0.0883974	-2.81049	0.00494668	0.0122415	-0.525244	0.0868948	-6.0446	1.49778e-09	7.11732e-09	0.188623	0.110774	1.70277	0.0886117	0.169485	-0.00206894	0.111431	-0.0185671	0.985186	0.991857
ENSG00000137502	RAB30, member RAS oncogene family [Source:HGNC Symbol;Acc:HGNC:9770]	RAB30	protein_coding	71.9316	1.13682	0.208598	5.4498	5.04275e-08	3.93398e-07	1.51176	0.207756	7.27661	3.42309e-13	4.942e-12	0.177427	0.206833	0.857826	0.390989	0.524841	-0.298587	0.20219	-1.47677	0.139738	0.215267	1.37171	0.254688	5.38584	7.21066e-08	6.11236e-07	0.622939	0.260828	2.38831	0.016926	0.0395411
ENSG00000178035	inosine monophosphate dehydrogenase 2 [Source:HGNC Symbol;Acc:HGNC:6053]	IMPDH2	protein_coding	697.759	-0.16554	0.0941609	-1.75805	0.0787386	0.163881	-0.381516	0.0934145	-4.08412	4.42435e-05	0.00024544	1.59716	0.0946298	16.8779	6.53962e-64	8.47086e-62	1.5163	0.0923602	16.4172	1.44088e-60	7.23292e-59	1.37079	0.115461	11.8724	1.64715e-32	1.98288e-30	1.6552	0.114528	14.4524	2.42257e-47	3.42544e-45
ENSG00000137992	dihydrolipoamide branched chain transacylase E2 [Source:HGNC Symbol;Acc:HGNC:2698]	DBT	protein_coding	169.628	-0.457745	0.111153	-4.11814	3.81947e-05	0.000187887	-0.123699	0.109643	-1.1282	0.259237	0.439328	0.0152923	0.114748	0.133269	0.893981	0.935073	0.0274104	0.109967	0.249259	0.80316	0.861103	-0.153361	0.139118	-1.10238	0.270295	0.406088	-0.060024	0.139262	-0.431013	0.666459	0.768238
ENSG00000162694	exostosin like glycosyltransferase 2 [Source:HGNC Symbol;Acc:HGNC:3516]	EXTL2	protein_coding	59.9909	-1.39872	0.182261	-7.67426	1.66373e-14	2.67772e-13	-1.25473	0.177136	-7.08342	1.40644e-12	1.92689e-11	0.00337631	0.19381	0.0174207	0.986101	0.992154	-0.0510528	0.18337	-0.278414	0.780695	0.844279	-0.367931	0.217629	-1.69063	0.0909075	0.172972	-0.261617	0.215018	-1.21672	0.223711	0.341391
ENSG00000162695	solute carrier family 30 member 7 [Source:HGNC Symbol;Acc:HGNC:19306]	SLC30A7	protein_coding	368.502	0.64462	0.072463	8.89585	5.79728e-19	1.37034e-17	0.428813	0.0727093	5.89763	3.68755e-09	3.59498e-08	-0.479045	0.073442	-6.52277	6.90226e-11	4.69349e-10	-0.453412	0.0727597	-6.23163	4.61606e-10	2.29971e-09	0.108227	0.0939886	1.15149	0.24953	0.382255	-0.0133692	0.095451	-0.140063	0.88861	0.928721
ENSG00000168502	microtubule crosslinking factor 1 [Source:HGNC Symbol;Acc:HGNC:29121]	MTCL1	protein_coding	8.62689	-1.59974	0.428561	-3.73281	0.000189357	0.000817655	-1.42308	0.43499	-3.27152	0.00106972	0.00439344	2.27995	0.427403	5.33444	9.58397e-08	4.64722e-07	3.7835	0.416998	9.0732	1.15572e-19	1.09838e-18	1.36682	0.438878	3.11435	0.00184353	0.00618084	1.49817	0.445568	3.36239	0.00077271	0.00251678
ENSG00000185946	RNA binding region (RNP1, RRM) containing 3 [Source:HGNC Symbol;Acc:HGNC:18666]	RNPC3	protein_coding	123.311	-0.455216	0.139374	-3.26614	0.00109025	0.00401609	-0.150274	0.136482	-1.10106	0.270871	0.452665	0.00295468	0.144863	0.0203964	0.983727	0.991111	0.587817	0.135307	4.34432	1.39711e-05	4.45338e-05	-0.252701	0.171658	-1.47212	0.140989	0.245812	0.630111	0.166724	3.77937	0.000157223	0.000588688
ENSG00000240038	amylase, alpha 2B (pancreatic) [Source:HGNC Symbol;Acc:HGNC:478]	AMY2B	protein_coding	50.7446	-0.296532	0.191423	-1.5491	0.121358	0.231381	-0.15111	0.186539	-0.810072	0.417899	0.607022	0.0922257	0.197652	0.466606	0.640782	0.750835	-0.759244	0.193051	-3.93287	8.39385e-05	0.000240941	0.0335697	0.231824	0.144807	0.884863	0.929153	-0.643272	0.234745	-2.74031	0.00613821	0.0162108
ENSG00000198890	protein arginine methyltransferase 6 [Source:HGNC Symbol;Acc:HGNC:18241]	PRMT6	protein_coding	72.8315	-0.221557	0.135799	-1.63151	0.102782	0.20269	-0.254921	0.135666	-1.87904	0.0602391	0.14561	-0.339168	0.141614	-2.39502	0.0166193	0.0366432	-0.0441082	0.137419	-0.320975	0.748229	0.819552	0.180316	0.169228	1.06552	0.286642	0.423936	-0.0236605	0.172967	-0.136792	0.891195	0.931002
ENSG00000186106	ankyrin repeat domain 46 [Source:HGNC Symbol;Acc:HGNC:27229]	ANKRD46	protein_coding	87.2791	0.0325815	0.160446	0.203068	0.839082	0.905015	-0.133568	0.159134	-0.839342	0.401277	0.591129	1.45248	0.15788	9.19989	3.58309e-20	5.07412e-19	0.561644	0.157231	3.57209	0.000354138	0.000934564	1.36655	0.192426	7.10167	1.23258e-12	2.14649e-11	0.416075	0.197102	2.11096	0.0347755	0.0737178
ENSG00000157240	frizzled class receptor 1 [Source:HGNC Symbol;Acc:HGNC:4038]	FZD1	protein_coding	165.425	1.24167	0.169532	7.32409	2.40523e-13	3.44882e-12	0.348835	0.16971	2.05547	0.0398335	0.103672	0.170149	0.169307	1.00497	0.31491	0.445104	0.580739	0.167421	3.46873	0.000522921	0.00134866	1.36451	0.209532	6.51221	7.40548e-11	9.97238e-10	1.30521	0.208316	6.26553	3.71561e-10	3.21273e-09
ENSG00000162636	family with sequence similarity 102 member B [Source:HGNC Symbol;Acc:HGNC:27637]	FAM102B	protein_coding	297.751	-0.141341	0.119451	-1.18326	0.236706	0.387439	0.143895	0.117711	1.22244	0.221541	0.393819	-0.0709769	0.122234	-0.580666	0.561466	0.684753	-1.12624	0.119473	-9.42672	4.23108e-21	4.39762e-20	-0.291859	0.15118	-1.93054	0.0535397	0.112968	-0.390169	0.150043	-2.60037	0.00931225	0.0235095
ENSG00000162639	HEN1 methyltransferase homolog 1 [Source:HGNC Symbol;Acc:HGNC:26400]	HENMT1	protein_coding	114.9	-0.886877	0.113618	-7.80581	5.91214e-15	9.88204e-14	-0.617026	0.111018	-5.5579	2.73043e-08	2.39355e-07	-0.122347	0.121374	-1.00802	0.313443	0.443504	0.71429	0.110782	6.4477	1.13558e-10	5.94359e-10	-0.152943	0.1375	-1.11231	0.266005	0.401304	0.19393	0.135897	1.42704	0.153568	0.253253
ENSG00000134186	pre-mRNA processing factor 38B [Source:HGNC Symbol;Acc:HGNC:25512]	PRPF38B	protein_coding	425.006	-0.203496	0.0704527	-2.88841	0.00387196	0.012306	-0.227465	0.0693893	-3.2781	0.0010451	0.00429804	0.253581	0.0719509	3.52436	0.000424505	0.00127009	0.412188	0.0691374	5.96187	2.49363e-09	1.15996e-08	0.0951904	0.0874873	1.08805	0.276574	0.412721	0.269579	0.0863647	3.12141	0.00179989	0.00541751
ENSG00000137265	interferon regulatory factor 4 [Source:HGNC Symbol;Acc:HGNC:6119]	IRF4	protein_coding	26.5534	1.48251	0.286066	5.18242	2.19024e-07	1.55741e-06	1.04689	0.293033	3.57261	0.000353444	0.00161451	0.223926	0.278268	0.804714	0.420985	0.554853	0.275789	0.28059	0.98289	0.325661	0.433225	1.36143	0.345218	3.94368	8.0241e-05	0.000373064	0.868172	0.359477	2.41509	0.0157311	0.0371195
ENSG00000214367	HAUS augmin like complex subunit 3 [Source:HGNC Symbol;Acc:HGNC:28719]	HAUS3	protein_coding	182.161	0.158777	0.107555	1.47624	0.13988	0.259037	-0.150571	0.107494	-1.40074	0.161292	0.312579	1.33495	0.104914	12.7242	4.33753e-37	1.56616e-35	1.13201	0.104246	10.859	1.80711e-27	2.66083e-26	1.35756	0.12861	10.5556	4.78519e-26	3.53218e-24	1.20515	0.128599	9.37131	7.16391e-21	1.71665e-19
ENSG00000008710	polycystin 1, transient receptor potential channel interacting [Source:HGNC Symbol;Acc:HGNC:9008]	PKD1	protein_coding	435.588	0.181608	0.0924542	1.9643	0.0494954	0.111728	0.358868	0.0927505	3.86918	0.000109203	0.000558623	1.41426	0.0919393	15.3825	2.14477e-53	1.82236e-51	1.04383	0.0901815	11.5748	5.53255e-31	9.46255e-30	1.3573	0.11251	12.0638	1.63964e-33	2.10074e-31	1.26709	0.113571	11.1568	6.63221e-29	2.85031e-27
ENSG00000143126	cadherin EGF LAG seven-pass G-type receptor 2 [Source:HGNC Symbol;Acc:HGNC:3231]	CELSR2	protein_coding	6.9808	-1.55299	0.410165	-3.78625	0.000152936	0.000673804	-2.18765	0.392351	-5.57576	2.46452e-08	2.17072e-07	0.420193	0.434122	0.967915	0.333087	0.465467	2.4916	0.390007	6.3886	1.6741e-10	8.63528e-10	0.228191	0.433517	0.526372	0.59863	0.719632	0.968134	0.408091	2.37235	0.0176753	0.0410246
ENSG00000134243	sortilin 1 [Source:HGNC Symbol;Acc:HGNC:11186]	SORT1	protein_coding	1782.88	-0.615902	0.0670355	-9.1877	4.01338e-20	1.06308e-18	-0.665302	0.0667276	-9.97041	2.05385e-23	6.33004e-22	-0.120942	0.0689934	-1.75295	0.0796098	0.144787	0.0678554	0.0670053	1.01269	0.31121	0.417327	-0.167949	0.0840426	-1.99838	0.0456757	0.0991871	-0.267976	0.083875	-3.19494	0.00139858	0.00431692
ENSG00000143106	proteasome subunit alpha 5 [Source:HGNC Symbol;Acc:HGNC:9534]	PSMA5	protein_coding	789.272	0.389699	0.0826287	4.71626	2.40214e-06	1.46493e-05	0.626326	0.0832604	7.52249	5.3742e-14	8.35821e-13	0.172124	0.0839324	2.05075	0.0402913	0.0804133	-0.0751064	0.0826343	-0.908901	0.363402	0.472803	0.123149	0.104437	1.17917	0.238329	0.369258	0.0904162	0.106301	0.850567	0.39501	0.528554
ENSG00000162650	ataxin 7 like 2 [Source:HGNC Symbol;Acc:HGNC:28713]	ATXN7L2	protein_coding	27.4279	0.0224004	0.216688	0.103376	0.917665	0.952669	0.29493	0.221324	1.33257	0.182673	0.342579	-0.300445	0.223601	-1.34366	0.179057	0.284146	0.149107	0.217784	0.684658	0.49356	0.601976	-0.293337	0.268185	-1.09378	0.27405	0.409962	-0.175824	0.278392	-0.631571	0.527667	0.652251
ENSG00000174151	cytochrome b561 family member D1 [Source:HGNC Symbol;Acc:HGNC:26804]	CYB561D1	protein_coding	171.676	-0.0995534	0.121547	-0.819055	0.412755	0.578644	-0.0861	0.120915	-0.71207	0.476421	0.658564	0.0312351	0.124314	0.251259	0.801614	0.873429	0.1249	0.120874	1.03331	0.30146	0.407053	0.0680699	0.151999	0.447831	0.654275	0.762556	0.0139561	0.152446	0.0915476	0.927057	0.955055
ENSG00000181754	adhesion molecule with Ig like domain 1 [Source:HGNC Symbol;Acc:HGNC:20824]	AMIGO1	protein_coding	10.0897	-1.50264	0.380009	-3.95423	7.67817e-05	0.000356288	-1.72741	0.377574	-4.57502	4.76181e-06	3.07864e-05	-0.24256	0.405209	-0.598604	0.549437	0.673988	0.464735	0.389366	1.19357	0.232647	0.330292	-0.84199	0.421179	-1.99913	0.0455946	0.0990469	-1.47226	0.427125	-3.44692	0.00056702	0.00190305
ENSG00000065135	G protein subunit alpha i3 [Source:HGNC Symbol;Acc:HGNC:4387]	GNAI3	protein_coding	1115.59	0.335041	0.0487954	6.86623	6.59197e-12	8.04294e-11	0.0538882	0.0491751	1.09584	0.273147	0.455401	0.142336	0.0493003	2.88713	0.00388776	0.00980837	0.376116	0.0487095	7.72163	1.14853e-14	7.97682e-14	0.0732339	0.0622397	1.17664	0.239339	0.370439	0.325385	0.0622245	5.22921	1.70232e-07	1.03147e-06
ENSG00000153487	inhibitor of growth family member 1 [Source:HGNC Symbol;Acc:HGNC:6062]	ING1	protein_coding	116.64	-0.231685	0.125994	-1.83886	0.0659363	0.141935	-0.0702702	0.122777	-0.572341	0.567091	0.735745	1.71541	0.12185	14.078	5.18548e-45	2.69049e-43	1.45847	0.116892	12.4771	9.95713e-36	2.11509e-34	1.35378	0.145582	9.29915	1.41575e-20	6.30133e-19	1.49024	0.144321	10.3258	5.3842e-25	1.74968e-23
ENSG00000213366	glutathione S-transferase mu 2 [Source:HGNC Symbol;Acc:HGNC:4634]	GSTM2	protein_coding	16.6337	-0.851044	0.251261	-3.38709	0.000706382	0.00272349	-1.63235	0.238426	-6.84635	7.576e-12	9.70472e-11	0.0872757	0.265477	0.328751	0.742344	0.8322	-0.280982	0.259791	-1.08157	0.279443	0.383445	0.336524	0.287215	1.17168	0.241326	0.372764	-1.31847	0.294647	-4.47476	7.64964e-06	3.5872e-05
ENSG00000150401	defective in cullin neddylation 1 domain containing 2 [Source:HGNC Symbol;Acc:HGNC:20328]	DCUN1D2	protein_coding	105.854	-0.268089	0.129533	-2.06966	0.0384842	0.0909674	-0.415835	0.126276	-3.29306	0.000991024	0.00409582	1.57534	0.126172	12.4856	8.94497e-36	3.00703e-34	1.22585	0.122878	9.97618	1.93786e-23	2.2834e-22	1.35021	0.149173	9.05128	1.41307e-19	5.62002e-18	0.947932	0.148919	6.36543	1.94738e-10	1.74764e-09
ENSG00000134202	glutathione S-transferase mu 3 [Source:HGNC Symbol;Acc:HGNC:4635]	GSTM3	protein_coding	56.3503	0.567801	0.199091	2.85197	0.00434499	0.0136296	0.882967	0.224158	3.93903	8.18101e-05	0.000430747	0.259864	0.197139	1.31817	0.187445	0.295066	1.07219	0.203927	5.25769	1.45877e-07	5.73813e-07	0.29915	0.234795	1.27409	0.202632	0.326121	1.12334	0.255194	4.40191	1.07302e-05	4.93678e-05
ENSG00000267281		RP11-793H13.10	protein_coding	8.42836	0.208822	0.427725	0.488215	0.625398	0.762251	-0.278509	0.429852	-0.647917	0.517038	0.693943	0.879103	0.423719	2.07473	0.0380117	0.0765149	0.490562	0.428413	1.14507	0.252181	0.352752	1.34613	0.459452	2.92986	0.00339116	0.0106008	0.765426	0.461151	1.65982	0.0969512	0.174454
ENSG00000161036	leucine rich repeats and WD repeat domain containing 1 [Source:HGNC Symbol;Acc:HGNC:21769]	LRWD1	protein_coding	146.269	0.654275	0.108734	6.01723	1.77428e-09	1.65682e-08	0.528281	0.113883	4.63881	3.50421e-06	2.30909e-05	1.04228	0.10428	9.99498	1.60318e-23	2.82279e-22	1.13805	0.105703	10.7665	4.95637e-27	7.13895e-26	1.34582	0.131301	10.2499	1.18454e-24	7.69822e-23	1.70377	0.134546	12.6631	9.46804e-37	6.82399e-35
ENSG00000124479	NDP, norrin cystine knot growth factor [Source:HGNC Symbol;Acc:HGNC:7678]	NDP	protein_coding	9.61272	3.98808	0.453256	8.79873	1.38367e-18	3.1755e-17	5.42987	0.47417	11.4513	2.31575e-30	1.03861e-28	-5.37518	0.482499	-11.1403	7.98577e-29	1.93108e-27	-5.95535	0.479454	-12.4211	2.00745e-35	4.20633e-34	-0.963401	0.52453	-1.83669	0.0662553	0.13427	0.157389	0.537416	0.292862	0.769628	0.846244
ENSG00000107036	RIC1 homolog, RAB6A GEF complex partner 1 [Source:HGNC Symbol;Acc:HGNC:17686]	RIC1	protein_coding	528.879	0.118361	0.0904527	1.30854	0.190689	0.329331	0.217394	0.0896683	2.42443	0.0153326	0.0460897	1.37009	0.0903696	15.161	6.41171e-52	5.03237e-50	0.765289	0.0882938	8.66753	4.41613e-18	3.84579e-17	1.34159	0.111227	12.0617	1.68233e-33	2.14014e-31	1.21249	0.111122	10.9113	1.01804e-27	4.03794e-26
ENSG00000134248	late endosomal/lysosomal adaptor, MAPK and MTOR activator 5 [Source:HGNC Symbol;Acc:HGNC:17955]	LAMTOR5	protein_coding	456.114	0.106729	0.0876828	1.21721	0.223524	0.370704	0.177065	0.0876844	2.01935	0.0434509	0.111598	0.109747	0.0892876	1.22914	0.219018	0.335306	-0.361595	0.0880168	-4.10825	3.98675e-05	0.000120369	-0.13781	0.110901	-1.24263	0.214003	0.339907	-0.41427	0.112607	-3.6789	0.000234246	0.000849441
ENSG00000006607	FERM, ARH/RhoGEF and pleckstrin domain protein 2 [Source:HGNC Symbol;Acc:HGNC:16460]	FARP2	protein_coding	340.59	0.267443	0.098349	2.71932	0.00654161	0.0196668	0.244832	0.0988381	2.4771	0.0132455	0.040521	1.39563	0.0973	14.3436	1.16786e-46	6.53544e-45	1.19684	0.0958871	12.4818	9.38875e-36	1.99665e-34	1.33885	0.120441	11.1162	1.04602e-28	9.72149e-27	1.37051	0.12117	11.3106	1.16294e-29	5.22845e-28
ENSG00000138135	cholesterol 25-hydroxylase [Source:HGNC Symbol;Acc:HGNC:1907]	CH25H	protein_coding	42.5314	3.9869	0.337896	11.7992	3.94097e-32	2.36595e-30	4.4099	0.336086	13.1213	2.48552e-39	1.69262e-37	-1.71261	0.313896	-5.45599	4.87e-08	2.44397e-07	-1.10354	0.301714	-3.65757	0.000254617	0.000685106	-0.399883	0.428108	-0.93407	0.350268	0.492726	0.695869	0.40905	1.70119	0.0889081	0.162507
ENSG00000121931	ligand dependent nuclear receptor interacting factor 1 [Source:HGNC Symbol;Acc:HGNC:30299]	LRIF1	protein_coding	140.355	0.0126763	0.110291	0.114935	0.908496	0.948001	-0.0817194	0.110529	-0.73935	0.459695	0.644639	0.338425	0.111333	3.03974	0.00236782	0.00622999	-0.0695495	0.111241	-0.625216	0.531829	0.637321	0.189332	0.138106	1.37091	0.170402	0.285085	0.0874916	0.139917	0.62531	0.531768	0.655707
ENSG00000198729	protein phosphatase 1 regulatory inhibitor subunit 14C [Source:HGNC Symbol;Acc:HGNC:14952]	PPP1R14C	protein_coding	21.557	0.371431	0.288333	1.2882	0.197676	0.338166	-1.43702	0.308587	-4.65678	3.21195e-06	2.12862e-05	1.58459	0.276744	5.72585	1.02916e-08	5.57678e-08	1.25644	0.310675	4.04422	5.24981e-05	0.00015524	1.33615	0.333728	4.0037	6.23586e-05	0.000296534	0.730398	0.337331	2.16523	0.0303704	0.0655424
ENSG00000182700	IgA inducing protein [Source:HGNC Symbol;Acc:HGNC:33847]	IGIP	protein_coding	44.5939	-0.380158	0.197768	-1.92224	0.0545758	0.121039	-0.353096	0.186665	-1.8916	0.058544	0.142199	1.36668	0.193918	7.04775	1.81828e-12	1.43015e-11	1.18774	0.182026	6.52515	6.79347e-11	3.62325e-10	1.33604	0.228448	5.84834	4.9651e-09	5.10659e-08	0.771059	0.22572	3.416	0.000635476	0.00210609
ENSG00000206561	collagen like tail subunit of asymmetric acetylcholinesterase [Source:HGNC Symbol;Acc:HGNC:2226]	COLQ	protein_coding	6.19755	-0.295964	0.455244	-0.650121	0.515614	0.672776	0.210604	0.437683	0.481179	0.63039	0.782256	-0.0851194	0.464758	-0.183148	0.854682	0.909321	-0.135865	0.437269	-0.310712	0.75602	0.825352	1.33259	0.485733	2.74345	0.00607972	0.0176631	0.000250247	0.485465	0.000515479	0.999589	1
ENSG00000064886	chitinase 3 like 2 [Source:HGNC Symbol;Acc:HGNC:1933]	CHI3L2	protein_coding	49.6943	0.439358	0.224386	1.95805	0.0502247	0.113051	0.661028	0.221975	2.97794	0.00290189	0.0107654	-0.101124	0.226619	-0.446228	0.655433	0.762894	1.12383	0.212498	5.28867	1.23208e-07	4.88062e-07	0.356392	0.276534	1.28878	0.197474	0.319857	2.35654	0.262498	8.97737	2.77314e-19	5.79761e-18
ENSG00000072858	SID1 transmembrane family member 1 [Source:HGNC Symbol;Acc:HGNC:25967]	SIDT1	protein_coding	5.34705	0.158953	0.466594	0.340666	0.733355	0.838852	-1.17138	0.470229	-2.49109	0.0127352	0.0391526	-0.134038	0.471558	-0.284245	0.776223	0.856393	0.241738	0.479392	0.50426	0.614079	0.709689	1.33047	0.499421	2.66402	0.00772139	0.0216709	0.951895	0.495301	1.92185	0.0546244	0.107892
ENSG00000116455	WD repeat domain 77 [Source:HGNC Symbol;Acc:HGNC:29652]	WDR77	protein_coding	138.499	-0.349748	0.108016	-3.23794	0.00120398	0.0043866	-0.301942	0.106745	-2.82862	0.00467493	0.0163539	0.195464	0.111198	1.75781	0.0787803	0.143516	-0.451089	0.110305	-4.08946	4.32379e-05	0.000129826	-0.0502559	0.13312	-0.377524	0.705784	0.803762	-0.386663	0.135214	-2.85965	0.00424113	0.0117094
ENSG00000166682	transmembrane protease, serine 5 [Source:HGNC Symbol;Acc:HGNC:14908]	TMPRSS5	protein_coding	5.44042	-0.156543	0.443026	-0.353349	0.723826	0.832546	-0.521691	0.444144	-1.1746	0.240156	0.416751	1.44232	0.436191	3.30663	0.000944253	0.00267272	0.447712	0.445898	1.00407	0.315346	0.421927	1.33034	0.471386	2.8222	0.0047696	0.0142801	0.010305	0.480633	0.0214404	0.982894	0.990414
ENSG00000078687	trinucleotide repeat containing 6C [Source:HGNC Symbol;Acc:HGNC:29318]	TNRC6C	protein_coding	104.162	-0.0230583	0.13576	-0.169846	0.865131	0.921652	0.563909	0.134578	4.1902	2.78714e-05	0.000160629	1.33346	0.133109	10.0178	1.27253e-23	2.25561e-22	0.689869	0.128727	5.35918	8.36025e-08	3.36865e-07	1.32995	0.161282	8.24611	1.63639e-16	4.62236e-15	1.09303	0.165253	6.61429	3.7333e-11	3.61107e-10
ENSG00000145990	glucose-fructose oxidoreductase domain containing 1 [Source:HGNC Symbol;Acc:HGNC:21096]	GFOD1	protein_coding	151.474	-0.718821	0.153984	-4.66814	3.03942e-06	1.82407e-05	-0.279539	0.151435	-1.84594	0.0649011	0.154699	1.59553	0.155129	10.2852	8.21516e-25	1.53862e-23	-0.158142	0.152823	-1.03481	0.300759	0.406372	1.32934	0.184442	7.2074	5.70308e-13	1.05351e-11	-0.126822	0.189234	-0.670184	0.50274	0.629848
ENSG00000188042	ADP ribosylation factor like GTPase 4C [Source:HGNC Symbol;Acc:HGNC:698]	ARL4C	protein_coding	145.485	-0.477567	0.188624	-2.53185	0.0113462	0.031853	-0.75475	0.188064	-4.01326	5.98848e-05	0.000323395	1.49176	0.189188	7.88507	3.14367e-15	3.07933e-14	2.77417	0.183811	15.0926	1.8129e-51	6.95245e-50	1.32888	0.225096	5.90364	3.55564e-09	3.71881e-08	1.84062	0.222374	8.27715	1.26154e-16	2.07711e-15
ENSG00000111860	centrosomal protein 85 like [Source:HGNC Symbol;Acc:HGNC:21638]	CEP85L	protein_coding	67.7917	0.319727	0.156522	2.0427	0.0410817	0.0961121	-0.584863	0.157162	-3.72139	0.000198128	0.000957705	1.16377	0.151525	7.68035	1.58652e-14	1.47748e-13	1.2101	0.154044	7.85553	3.98091e-15	2.84046e-14	1.32688	0.187785	7.06596	1.59514e-12	2.73015e-11	0.853157	0.186809	4.56701	4.94732e-06	2.39893e-05
ENSG00000143079	CTTNBP2 N-terminal like [Source:HGNC Symbol;Acc:HGNC:25330]	CTTNBP2NL	protein_coding	404.283	0.358481	0.0921431	3.89048	0.000100047	0.000455	0.143664	0.0917373	1.56604	0.117339	0.246286	-0.147675	0.093812	-1.57416	0.115452	0.198562	-0.53448	0.0924513	-5.78121	7.41666e-09	3.31033e-08	0.124394	0.116498	1.06777	0.285623	0.422743	-0.418054	0.117875	-3.54659	0.000390245	0.00135441
ENSG00000134245	Wnt family member 2B [Source:HGNC Symbol;Acc:HGNC:12781]	WNT2B	protein_coding	9.47485	-0.252176	0.393953	-0.640116	0.522097	0.677769	-0.0230194	0.389731	-0.0590648	0.9529	0.975702	0.00516588	0.402318	0.0128403	0.989755	0.994072	-1.15475	0.402839	-2.86654	0.00414985	0.00920902	-0.605533	0.449617	-1.34678	0.178052	0.294965	-0.476967	0.448213	-1.06415	0.28726	0.415274
ENSG00000007341	suppression of tumorigenicity 7 like [Source:HGNC Symbol;Acc:HGNC:18441]	ST7L	protein_coding	71.93	-0.186174	0.122468	-1.52019	0.128463	0.24166	0.0600162	0.120378	0.498563	0.618087	0.774705	-0.250462	0.127978	-1.95707	0.0503392	0.0978111	-0.256924	0.121874	-2.10812	0.0350207	0.0640617	-0.0434606	0.153627	-0.282896	0.777256	0.857279	-0.258112	0.157862	-1.63505	0.102038	0.181718
ENSG00000116489	capping actin protein of muscle Z-line alpha subunit 1 [Source:HGNC Symbol;Acc:HGNC:1488]	CAPZA1	protein_coding	2491.43	0.34591	0.0490919	7.04616	1.83917e-12	2.39202e-11	0.204807	0.0492067	4.16218	3.15219e-05	0.000179766	-0.342857	0.0501788	-6.83269	8.33342e-12	6.17687e-11	-0.276833	0.0492528	-5.62066	1.90231e-08	8.17931e-08	-0.131613	0.0622954	-2.11273	0.0346237	0.0783259	-0.174705	0.0626581	-2.78823	0.00529977	0.0142371
ENSG00000206077	zinc finger DHHC-type containing 11B [Source:HGNC Symbol;Acc:HGNC:32962]	ZDHHC11B	protein_coding	5.92215	-0.926599	0.477922	-1.93881	0.0525248	0.117315	-1.80021	0.473827	-3.79931	0.000145098	0.000719973	1.12861	0.4825	2.3391	0.0193305	0.0419862	1.71305	0.475041	3.60611	0.000310821	0.000826966	1.32524	0.492123	2.69289	0.00708346	0.0201676	0.113004	0.490074	0.230585	0.817637	0.879455
ENSG00000155366	ras homolog family member C [Source:HGNC Symbol;Acc:HGNC:669]	RHOC	protein_coding	477.525	0.502745	0.124641	4.03355	5.49404e-05	0.000262089	0.053633	0.126569	0.423744	0.671753	0.811647	0.0309682	0.126859	0.244115	0.807142	0.876719	0.776826	0.125561	6.18686	6.13745e-10	3.01549e-09	0.237911	0.155947	1.52559	0.127112	0.226303	0.876973	0.156942	5.58787	2.29871e-08	1.56713e-07
ENSG00000197837	histone cluster 4, H4 [Source:HGNC Symbol;Acc:HGNC:20510]	HIST4H4	protein_coding	6.91634	0.628717	0.440454	1.42743	0.153456	0.278123	1.48282	0.4492	3.30102	0.000963342	0.00399373	0.804491	0.430193	1.87007	0.061474	0.116204	1.23536	0.416898	2.96323	0.00304431	0.00690797	1.32412	0.478839	2.76527	0.00568758	0.0166397	2.37466	0.487205	4.87404	1.09337e-06	5.91832e-06
ENSG00000198799	leucine rich repeats and immunoglobulin like domains 2 [Source:HGNC Symbol;Acc:HGNC:20889]	LRIG2	protein_coding	113.519	-0.260135	0.117441	-2.21503	0.0267579	0.0666834	-0.172503	0.116232	-1.48413	0.137775	0.278139	0.197424	0.12005	1.64451	0.10007	0.17583	0.126408	0.116534	1.08473	0.278041	0.381861	0.204027	0.145003	1.40705	0.159412	0.270876	-0.196093	0.148362	-1.32172	0.186262	0.295818
ENSG00000081026	membrane associated guanylate kinase, WW and PDZ domain containing 3 [Source:HGNC Symbol;Acc:HGNC:29647]	MAGI3	protein_coding	12.8452	0.292062	0.292782	0.99754	0.318503	0.481887	0.723644	0.295337	2.45023	0.0142764	0.0432784	-0.0343411	0.295175	-0.116342	0.907382	0.944088	0.185806	0.284427	0.653263	0.513587	0.620773	-0.378199	0.36037	-1.04947	0.29396	0.431998	0.520274	0.356743	1.4584	0.14473	0.2415
ENSG00000169684	cholinergic receptor nicotinic alpha 5 subunit [Source:HGNC Symbol;Acc:HGNC:1959]	CHRNA5	protein_coding	7.00982	0.343866	0.416247	0.826111	0.408741	0.574968	0.300198	0.424109	0.707833	0.479049	0.661188	0.977092	0.40677	2.40208	0.0163023	0.036043	1.22831	0.4065	3.02167	0.00251381	0.00578282	1.32262	0.456842	2.89513	0.00379001	0.0116706	0.890176	0.46913	1.8975	0.0577617	0.11304
ENSG00000081019	round spermatid basic protein 1 [Source:HGNC Symbol;Acc:HGNC:25642]	RSBN1	protein_coding	195.372	-0.0861798	0.0857354	-1.00518	0.314809	0.478125	0.148169	0.0859754	1.72339	0.0848182	0.191826	0.131312	0.0871953	1.50595	0.132081	0.221465	0.171144	0.0849158	2.01545	0.0438574	0.0782782	-0.00286597	0.108909	-0.0263153	0.979006	0.988596	0.170182	0.11067	1.53775	0.12411	0.213137
ENSG00000149646	cyclic nucleotide binding domain containing 2 [Source:HGNC Symbol;Acc:HGNC:16145]	CNBD2	protein_coding	16.7409	-0.287976	0.31296	-0.920169	0.357484	0.524002	0.154568	0.302869	0.510347	0.609808	0.7684	1.89916	0.300429	6.32152	2.59011e-10	1.66124e-09	2.13391	0.280364	7.61122	2.71528e-14	1.83158e-13	1.32259	0.341762	3.8699	0.000108878	0.000489829	2.08288	0.335448	6.20924	5.32422e-10	4.51146e-09
ENSG00000118655	DNA cross-link repair 1B [Source:HGNC Symbol;Acc:HGNC:17641]	DCLRE1B	protein_coding	222.015	-0.102642	0.0926887	-1.10738	0.268129	0.426741	-0.0390692	0.0921393	-0.424023	0.671549	0.81159	-0.536349	0.0964562	-5.56055	2.6893e-08	1.39029e-07	-1.13227	0.0962634	-11.7622	6.1147e-32	1.09644e-30	-0.220649	0.117865	-1.87204	0.0612012	0.125804	-0.54377	0.120282	-4.52081	6.16046e-06	2.9372e-05
ENSG00000182584	actin like 10 [Source:HGNC Symbol;Acc:HGNC:16127]	ACTL10	protein_coding	8.20865	0.0558611	0.405563	0.137737	0.890448	0.93652	0.21091	0.415067	0.508136	0.611358	0.769411	1.04373	0.398459	2.61941	0.00880818	0.0206328	1.78843	0.39113	4.57248	4.81974e-06	1.61235e-05	1.31994	0.440404	2.9971	0.00272562	0.00872557	2.31569	0.443393	5.22265	1.76382e-07	1.0656e-06
ENSG00000116752	breast carcinoma amplified sequence 2 [Source:HGNC Symbol;Acc:HGNC:975]	BCAS2	protein_coding	255.964	0.118882	0.0867918	1.36973	0.17077	0.302426	0.193132	0.0875655	2.20557	0.027414	0.0756654	0.233902	0.0876827	2.6676	0.00763953	0.0181257	0.0910805	0.0868224	1.04904	0.294158	0.399602	0.154474	0.109599	1.40944	0.158704	0.270046	0.379544	0.110758	3.42681	0.000610727	0.00203279
ENSG00000175984	DENN domain containing 2C [Source:HGNC Symbol;Acc:HGNC:24748]	DENND2C	protein_coding	15.9086	-0.492609	0.283384	-1.73831	0.0821567	0.169713	-0.182569	0.286987	-0.636157	0.524674	0.700505	0.894023	0.283819	3.14998	0.00163281	0.00443664	0.821004	0.279949	2.93269	0.0033604	0.00756775	0.280082	0.32526	0.861105	0.38918	0.531865	0.952148	0.327346	2.90869	0.00362948	0.0101692
ENSG00000185000	diacylglycerol O-acyltransferase 1 [Source:HGNC Symbol;Acc:HGNC:2843]	DGAT1	protein_coding	362.754	0.218634	0.0838617	2.60708	0.00913175	0.026428	-0.133378	0.0840357	-1.58716	0.112477	0.238459	1.5697	0.0820242	19.137	1.24119e-81	2.94751e-79	1.30953	0.0815509	16.0578	5.03898e-58	2.29329e-56	1.31793	0.101412	12.9958	1.29246e-38	2.60481e-36	0.993731	0.101986	9.74377	1.96131e-22	5.31909e-21
ENSG00000009307	cold shock domain containing E1 [Source:HGNC Symbol;Acc:HGNC:29905]	CSDE1	protein_coding	5126.84	0.192068	0.0495984	3.87246	0.000107741	0.000487433	-0.240632	0.0495154	-4.85974	1.17541e-06	8.2878e-06	-0.0780231	0.0507048	-1.53877	0.12386	0.210364	0.0444085	0.0495652	0.89596	0.370274	0.480024	0.132531	0.0624403	2.12253	0.0337935	0.0768159	-0.104038	0.0623725	-1.66802	0.0953118	0.171938
ENSG00000138449	solute carrier family 40 member 1 [Source:HGNC Symbol;Acc:HGNC:10909]	SLC40A1	protein_coding	51.2564	-1.70605	0.337255	-5.05863	4.22287e-07	2.89363e-06	-2.44264	0.327158	-7.46624	8.25184e-14	1.26217e-12	1.88461	0.341808	5.51366	3.51445e-08	1.79186e-07	3.07528	0.325398	9.45084	3.36134e-21	3.50971e-20	1.31723	0.372072	3.54026	0.000399737	0.0015863	1.47125	0.362696	4.05641	4.98318e-05	0.000206135
ENSG00000173218	VANGL planar cell polarity protein 1 [Source:HGNC Symbol;Acc:HGNC:15512]	VANGL1	protein_coding	80.1683	-0.566302	0.15733	-3.59946	0.000318883	0.00131541	-0.292576	0.155721	-1.87885	0.0602653	0.145651	0.189611	0.162384	1.16767	0.242941	0.362784	0.425389	0.155302	2.73911	0.00616052	0.0132196	0.385113	0.190249	2.02426	0.0429434	0.0940737	0.434496	0.191005	2.27479	0.0229183	0.0514378
ENSG00000169093	acetylserotonin O-methyltransferase-like [Source:HGNC Symbol;Acc:HGNC:751]	ASMTL	protein_coding	157.976	-0.236536	0.129635	-1.82463	0.0680565	0.145757	0.14279	0.127916	1.11628	0.264302	0.445222	1.57971	0.127737	12.3669	3.949e-35	1.29236e-33	1.7258	0.122435	14.0957	4.03854e-45	1.22432e-43	1.31531	0.154524	8.51201	1.70948e-17	5.43668e-16	1.55883	0.154412	10.0953	5.79756e-24	1.74615e-22
ENSG00000163399	ATPase Na+/K+ transporting subunit alpha 1 [Source:HGNC Symbol;Acc:HGNC:799]	ATP1A1	protein_coding	4308.98	0.482863	0.0711653	6.78508	1.16023e-11	1.3816e-10	0.485653	0.0713314	6.8084	9.86882e-12	1.24439e-10	0.140205	0.0726842	1.92896	0.0537364	0.103532	-0.275467	0.0712758	-3.86481	0.000111177	0.00031445	0.162134	0.0894434	1.8127	0.0698782	0.140186	-0.299142	0.0900794	-3.32087	0.000897358	0.00287972
ENSG00000165424	zinc finger CCHC-type containing 24 [Source:HGNC Symbol;Acc:HGNC:26911]	ZCCHC24	protein_coding	139.137	-1.83723	0.143053	-12.843	9.41292e-38	7.77687e-36	-1.30168	0.128205	-10.1531	3.20992e-24	1.03947e-22	2.65944	0.142927	18.607	2.82027e-77	5.49893e-75	1.38416	0.12808	10.807	3.18839e-27	4.64296e-26	1.3116	0.154028	8.51536	1.66069e-17	5.30976e-16	0.386563	0.153066	2.52547	0.0115545	0.028404
ENSG00000134256	CD101 molecule [Source:HGNC Symbol;Acc:HGNC:5949]	CD101	protein_coding	56.3945	-0.730347	0.170256	-4.2897	1.78914e-05	9.37936e-05	-2.46153	0.177756	-13.8478	1.31118e-43	1.10395e-41	-0.00514232	0.178114	-0.028871	0.976967	0.987387	-0.360832	0.198124	-1.82124	0.0685699	0.115897	-0.285309	0.206875	-1.37913	0.167853	0.281803	-2.31305	0.222476	-10.3969	2.56218e-25	8.5512e-24
ENSG00000198162	mannosidase alpha class 1A member 2 [Source:HGNC Symbol;Acc:HGNC:6822]	MAN1A2	protein_coding	295.877	-0.352074	0.0893003	-3.94259	8.06077e-05	0.000372547	-0.201175	0.0883959	-2.27583	0.0228559	0.064833	0.0261041	0.0918341	0.284253	0.776217	0.856393	0.456111	0.0879254	5.18748	2.1316e-07	8.25155e-07	-0.00748129	0.112109	-0.0667321	0.946795	0.968667	0.133959	0.111729	1.19897	0.23054	0.349757
ENSG00000070669	asparagine synthetase (glutamine-hydrolyzing) [Source:HGNC Symbol;Acc:HGNC:753]	ASNS	protein_coding	145.945	0.214637	0.224003	0.958191	0.337967	0.502892	-0.240023	0.220869	-1.08672	0.277161	0.460279	1.69951	0.224237	7.57909	3.47978e-14	3.17048e-13	2.03963	0.2182	9.3475	8.97456e-21	9.12882e-20	1.30011	0.268579	4.8407	1.29385e-06	8.71821e-06	1.64594	0.264902	6.21338	5.18557e-10	4.40405e-09
ENSG00000065183	WD repeat domain 3 [Source:HGNC Symbol;Acc:HGNC:12755]	WDR3	protein_coding	173.685	-0.0944081	0.101623	-0.929	0.352889	0.519307	-0.113337	0.102262	-1.1083	0.267733	0.449246	0.324082	0.10296	3.14765	0.0016459	0.00446959	0.04597	0.102555	0.448246	0.653976	0.743825	0.0531853	0.127995	0.415528	0.677756	0.780773	0.00844365	0.130324	0.0647896	0.948341	0.969209
ENSG00000116874	tryptophanyl tRNA synthetase 2, mitochondrial [Source:HGNC Symbol;Acc:HGNC:12730]	WARS2	protein_coding	59.5195	0.167926	0.154787	1.08488	0.277974	0.437843	0.242806	0.152123	1.59611	0.110463	0.235239	0.00563772	0.156843	0.035945	0.971326	0.983944	-0.303598	0.152652	-1.98882	0.0467213	0.0829183	-0.419371	0.200271	-2.09401	0.036259	0.0815521	-0.284207	0.19789	-1.43619	0.150949	0.249623
ENSG00000143067	zinc finger protein 697 [Source:HGNC Symbol;Acc:HGNC:32034]	ZNF697	protein_coding	241.974	0.738606	0.130217	5.6721	1.41059e-08	1.17662e-07	0.558537	0.131536	4.24627	2.1736e-05	0.000127169	-0.219508	0.132068	-1.66209	0.0964947	0.170486	-0.484933	0.131356	-3.69174	0.000222723	0.000603583	-0.137355	0.165072	-0.832087	0.40536	0.548102	-0.131521	0.167938	-0.783149	0.43354	0.566243
ENSG00000092621	phosphoglycerate dehydrogenase [Source:HGNC Symbol;Acc:HGNC:8923]	PHGDH	protein_coding	49.9088	-0.833202	0.260478	-3.19875	0.00138027	0.00495812	-1.65455	0.254238	-6.50787	7.62221e-11	8.84072e-10	0.515558	0.267615	1.92649	0.0540432	0.104058	1.18126	0.255826	4.61746	3.88465e-06	1.31377e-05	-0.0397344	0.308508	-0.128796	0.897519	0.937667	0.046997	0.299378	0.156982	0.875259	0.91986
ENSG00000134250	notch 2 [Source:HGNC Symbol;Acc:HGNC:7882]	NOTCH2	protein_coding	3091.4	-0.296467	0.0940742	-3.15141	0.00162483	0.00572635	-0.688414	0.0940324	-7.32103	2.4608e-13	3.60327e-12	0.411893	0.0961699	4.28297	1.84414e-05	6.84824e-05	1.36265	0.0939195	14.5087	1.06674e-47	3.58606e-46	0.178225	0.117726	1.5139	0.130051	0.230445	0.629628	0.117452	5.36075	8.28787e-08	5.26461e-07
ENSG00000179698	WD repeat domain 97 [Source:HGNC Symbol;Acc:HGNC:26959]	WDR97	protein_coding	27.8786	0.575132	0.235103	2.4463	0.0144332	0.039195	0.633043	0.221676	2.85572	0.004294	0.015208	0.799903	0.220661	3.62503	0.000288925	0.000888996	1.01229	0.204384	4.95287	7.31279e-07	2.6775e-06	1.29627	0.263365	4.92197	8.56761e-07	5.98431e-06	1.61549	0.252221	6.40503	1.50339e-10	1.36439e-09
ENSG00000141582	chromobox 4 [Source:HGNC Symbol;Acc:HGNC:1554]	CBX4	protein_coding	146.017	-0.340276	0.135125	-2.51823	0.0117948	0.0328897	-0.237054	0.133148	-1.78037	0.0750149	0.173536	1.27751	0.13527	9.44413	3.58352e-21	5.44972e-20	0.374101	0.132825	2.81649	0.00485517	0.0106378	1.29537	0.161768	8.00757	1.16995e-15	2.97245e-14	0.740446	0.1629	4.54539	5.48338e-06	2.63533e-05
ENSG00000100292	heme oxygenase 1 [Source:HGNC Symbol;Acc:HGNC:5013]	HMOX1	protein_coding	9162.96	-1.03442	0.170791	-6.05664	1.38991e-09	1.31131e-08	-1.8587	0.171208	-10.8564	1.8598e-27	7.10291e-26	2.1183	0.174551	12.1357	6.83016e-34	2.09462e-32	1.45703	0.171262	8.50759	1.7758e-17	1.48905e-16	1.29463	0.210581	6.1479	7.85148e-10	9.06255e-09	0.850477	0.210705	4.03635	5.42896e-05	0.000222874
ENSG00000198019	Fc fragment of IgG receptor Ib [Source:HGNC Symbol;Acc:HGNC:3614]	FCGR1B	protein_coding	16.4659	-0.201287	0.369753	-0.544382	0.586179	0.732367	-0.578344	0.365637	-1.58174	0.113708	0.240381	-1.37976	0.387862	-3.55735	0.000374622	0.0011331	-3.67498	0.418645	-8.77827	1.66007e-18	1.47976e-17	-0.973921	0.429397	-2.26811	0.0233223	0.0559492	-3.40811	0.451566	-7.5473	4.44383e-14	5.80897e-13
ENSG00000139190	vesicle associated membrane protein 1 [Source:HGNC Symbol;Acc:HGNC:12642]	VAMP1	protein_coding	72.9224	-0.558823	0.181346	-3.08152	0.00205944	0.00706711	0.204425	0.178165	1.14739	0.251221	0.429595	1.77168	0.178707	9.91388	3.62307e-23	6.21967e-22	1.28508	0.169523	7.58057	3.44035e-14	2.3089e-13	1.29415	0.204641	6.324	2.54871e-10	3.16813e-09	1.73689	0.206232	8.42202	3.70058e-17	6.37043e-16
ENSG00000197903	histone cluster 1, H2bk [Source:HGNC Symbol;Acc:HGNC:13954]	HIST1H2BK	protein_coding	230.568	0.0948298	0.127396	0.744372	0.456652	0.620043	0.909965	0.131827	6.90274	5.10077e-12	6.64895e-11	1.55968	0.12635	12.3441	5.24138e-35	1.70626e-33	1.55531	0.123483	12.5953	2.24033e-36	4.89936e-35	1.29381	0.152192	8.50114	1.87735e-17	5.92852e-16	1.88067	0.156644	12.006	3.30394e-33	1.93056e-31
ENSG00000266338	neuroblastoma breakpoint family member 15 [Source:HGNC Symbol;Acc:HGNC:28791]	NBPF15	protein_coding	82.5514	0.0431958	0.144037	0.299894	0.764258	0.859079	0.121997	0.141239	0.863764	0.387717	0.577121	0.106214	0.14693	0.722887	0.469749	0.602411	0.65456	0.137133	4.77316	1.81355e-06	6.37428e-06	0.213101	0.172131	1.23801	0.215712	0.341986	0.807503	0.167444	4.82252	1.41753e-06	7.52562e-06
ENSG00000159433	StAR related lipid transfer domain containing 9 [Source:HGNC Symbol;Acc:HGNC:19162]	STARD9	protein_coding	112.488	-1.0399	0.148492	-7.0031	2.50364e-12	3.22241e-11	-0.918754	0.142789	-6.43434	1.24011e-10	1.40161e-09	1.61693	0.148919	10.8578	1.83098e-27	4.04717e-26	1.68549	0.14035	12.0092	3.1803e-33	6.08561e-32	1.29247	0.167516	7.71548	1.20524e-14	2.73305e-13	1.12088	0.166281	6.74089	1.57414e-11	1.58467e-10
ENSG00000105939	zinc finger CCCH-type containing, antiviral 1 [Source:HGNC Symbol;Acc:HGNC:23721]	ZC3HAV1	protein_coding	640.984	1.09594	0.12304	8.90717	5.23495e-19	1.2459e-17	0.165316	0.123214	1.3417	0.179693	0.338327	0.21744	0.124559	1.74568	0.080867	0.146738	0.536726	0.122581	4.37854	1.19477e-05	3.84549e-05	1.29095	0.153382	8.41658	3.87628e-17	1.16464e-15	0.684101	0.153733	4.44993	8.5899e-06	3.99844e-05
ENSG00000117262	G protein-coupled receptor 89A [Source:HGNC Symbol;Acc:HGNC:31984]	GPR89A	protein_coding	26.1246	-0.191401	0.214833	-0.890932	0.372966	0.539696	-0.280838	0.217213	-1.29291	0.196041	0.360996	-0.130975	0.223613	-0.585722	0.558062	0.681721	0.571857	0.215061	2.65905	0.00783613	0.0164712	0.29083	0.253687	1.14641	0.251624	0.384543	0.112899	0.259435	0.435173	0.663437	0.765708
ENSG00000265491	ring finger protein 115 [Source:HGNC Symbol;Acc:HGNC:18154]	RNF115	protein_coding	380.947	1.04839	0.0890755	11.7696	5.59574e-32	3.34779e-30	0.68924	0.0893373	7.71503	1.20954e-14	1.98092e-13	-0.356589	0.0896341	-3.97828	6.9417e-05	0.000236429	-0.38219	0.0887162	-4.30801	1.64729e-05	5.20696e-05	0.00581795	0.114997	0.0505923	0.95965	0.976527	0.00267411	0.115551	0.0231423	0.981537	0.989658
ENSG00000186141	RNA polymerase III subunit C [Source:HGNC Symbol;Acc:HGNC:30076]	POLR3C	protein_coding	240.349	0.898407	0.0961363	9.34514	9.17664e-21	2.53124e-19	0.158664	0.0968994	1.63741	0.101545	0.220739	-0.564549	0.0972653	-5.80421	6.46693e-09	3.56403e-08	-0.407112	0.0976814	-4.16775	3.07615e-05	9.42434e-05	0.257977	0.1229	2.09907	0.0358104	0.0806239	-0.220541	0.125342	-1.75951	0.0784907	0.146443
ENSG00000188897		CTD-3088G3.8	protein_coding	25.579	0.737623	0.309187	2.38568	0.0170474	0.0452874	0.542246	0.304966	1.77805	0.0753952	0.17422	2.31762	0.296512	7.81626	5.44155e-15	5.24422e-14	-1.32834	0.315927	-4.20459	2.61552e-05	8.07788e-05	1.28998	0.361191	3.57145	0.000355004	0.0014287	-0.322299	0.378123	-0.852365	0.394012	0.527663
ENSG00000143127	integrin subunit alpha 10 [Source:HGNC Symbol;Acc:HGNC:6135]	ITGA10	protein_coding	7.70906	0.686535	0.336259	2.04169	0.0411825	0.0962729	0.875785	0.337419	2.59554	0.00944415	0.0303336	-0.622615	0.34135	-1.82398	0.0681551	0.127031	-1.12029	0.342584	-3.27013	0.00107499	0.00263353	-0.0184347	0.40266	-0.0457824	0.963484	0.978971	-0.922283	0.430123	-2.14423	0.0320146	0.0686349
ENSG00000265241	RNA binding motif protein 8A [Source:HGNC Symbol;Acc:HGNC:9905]	RBM8A	protein_coding	583.421	0.406741	0.0735947	5.52677	3.26184e-08	2.596e-07	0.0770957	0.0743518	1.0369	0.299781	0.485218	0.370402	0.0743261	4.98347	6.24552e-07	2.77624e-06	-0.30552	0.0748439	-4.08209	4.46319e-05	0.000133665	0.166836	0.092801	1.79779	0.072211	0.143981	-0.22189	0.0948351	-2.33974	0.019297	0.0442867
ENSG00000271425	neuroblastoma breakpoint family member 10 [Source:HGNC Symbol;Acc:HGNC:31992]	NBPF10	protein_coding	66.1917	0.194005	0.187301	1.03579	0.300299	0.461937	-0.277955	0.186315	-1.49185	0.135738	0.274994	0.0817879	0.189509	0.431579	0.666048	0.771533	1.15024	0.183196	6.27874	3.41322e-10	1.71755e-09	0.253552	0.233064	1.0879	0.276637	0.412781	0.509427	0.228508	2.22936	0.0257901	0.0569176
ENSG00000264343	notch 2 N-terminal like [Source:HGNC Symbol;Acc:HGNC:31862]	NOTCH2NL	protein_coding	32.5496	-0.326381	0.232791	-1.40203	0.160905	0.288608	-0.522441	0.227895	-2.29246	0.0218792	0.0625606	0.206809	0.23789	0.869348	0.384657	0.518257	1.05977	0.225248	4.7049	2.53994e-06	8.77747e-06	0.000383802	0.282616	0.00135804	0.998916	0.999704	0.193767	0.275833	0.70248	0.48238	0.611735
ENSG00000268043	neuroblastoma breakpoint family member 12 [Source:HGNC Symbol;Acc:HGNC:24297]	NBPF12	protein_coding	155.371	0.0155837	0.106894	0.145787	0.88409	0.932856	0.00770085	0.10683	0.0720848	0.942534	0.969274	0.195755	0.108735	1.80029	0.0718144	0.132611	0.520944	0.105085	4.95737	7.14542e-07	2.61933e-06	0.275439	0.130196	2.11557	0.0343812	0.0779346	0.526319	0.129837	4.05369	5.04169e-05	0.000208407
ENSG00000056277	zinc finger protein 280C [Source:HGNC Symbol;Acc:HGNC:25955]	ZNF280C	protein_coding	46.161	0.10726	0.184	0.582935	0.559937	0.711037	0.142247	0.187564	0.758393	0.448216	0.634732	1.34378	0.177959	7.55107	4.317e-14	3.90822e-13	1.1364	0.177868	6.38903	1.66942e-10	8.61354e-10	1.28769	0.217512	5.92007	3.2181e-09	3.39947e-08	1.19193	0.223708	5.32806	9.92657e-08	6.20553e-07
ENSG00000008256	cytohesin 3 [Source:HGNC Symbol;Acc:HGNC:9504]	CYTH3	protein_coding	157.252	-0.0252523	0.102946	-0.245297	0.806226	0.885935	-0.182979	0.103099	-1.77479	0.0759325	0.175221	1.32388	0.0998724	13.2557	4.18139e-40	1.74049e-38	1.21572	0.0990143	12.2782	1.18551e-34	2.42376e-33	1.28663	0.121347	10.6029	2.88975e-26	2.17788e-24	1.55703	0.120488	12.9227	3.35174e-38	2.74709e-36
ENSG00000124374	poly(A) binding protein interacting protein 2B [Source:HGNC Symbol;Acc:HGNC:29200]	PAIP2B	protein_coding	11.9892	-1.1117	0.35835	-3.10227	0.0019204	0.00664121	-0.611149	0.379528	-1.61029	0.107335	0.230378	1.90295	0.354869	5.3624	8.21229e-08	4.01892e-07	3.05003	0.351026	8.6889	3.65963e-18	3.20356e-17	1.28494	0.372618	3.4484	0.000563918	0.0021692	2.61463	0.384062	6.80783	9.9079e-12	1.02757e-10
ENSG00000146826	chromosome 7 open reading frame 43 [Source:HGNC Symbol;Acc:HGNC:25604]	C7orf43	protein_coding	219.956	0.265517	0.0912574	2.90954	0.00361961	0.0116082	0.322304	0.0906203	3.55664	0.000375622	0.00170656	1.22582	0.0886461	13.8282	1.72223e-43	8.35099e-42	0.365046	0.0881501	4.14119	3.45507e-05	0.000105191	1.28474	0.10875	11.8137	3.31461e-32	3.88589e-30	0.818266	0.110812	7.38428	1.53275e-13	1.90035e-12
ENSG00000116128	B-cell CLL/lymphoma 9 [Source:HGNC Symbol;Acc:HGNC:1008]	BCL9	protein_coding	25.5102	-0.054785	0.210289	-0.260523	0.79446	0.87885	0.287945	0.204641	1.40708	0.159405	0.309827	0.609068	0.208542	2.92059	0.00349364	0.00889032	0.130142	0.200716	0.648388	0.516734	0.62366	0.566892	0.253897	2.23276	0.0255647	0.0605431	0.478209	0.255955	1.86833	0.0617161	0.119603
ENSG00000162836	acid phosphatase 6, lysophosphatidic [Source:HGNC Symbol;Acc:HGNC:29609]	ACP6	protein_coding	61.0583	-0.94503	0.150174	-6.29289	3.1161e-10	3.20287e-09	-0.5338	0.1414	-3.77512	0.000159934	0.000786213	-0.129085	0.161978	-0.796927	0.425494	0.559323	-0.364777	0.147423	-2.47436	0.0133477	0.0268213	0.104352	0.174842	0.596836	0.550617	0.67875	-0.826793	0.180388	-4.58342	4.57441e-06	2.2292e-05
ENSG00000007944	myosin regulatory light chain interacting protein [Source:HGNC Symbol;Acc:HGNC:21155]	MYLIP	protein_coding	93.6972	-0.119598	0.192605	-0.620952	0.534632	0.689501	-0.385189	0.195568	-1.96959	0.0488856	0.123048	1.73831	0.190166	9.141	6.188e-20	8.65712e-19	1.68226	0.189952	8.85625	8.27518e-19	7.48809e-18	1.28411	0.229158	5.60359	2.09953e-08	1.94924e-07	1.60335	0.228907	7.00435	2.48138e-12	2.75886e-11
ENSG00000270629	neuroblastoma breakpoint family member 14 [Source:HGNC Symbol;Acc:HGNC:25232]	NBPF14	protein_coding	162.312	-0.180797	0.121403	-1.48923	0.136427	0.254016	-0.495295	0.119848	-4.13271	3.58509e-05	0.000201905	0.345091	0.122827	2.80957	0.00496072	0.0122746	1.09795	0.118308	9.28042	1.68813e-20	1.69205e-19	-0.016233	0.155535	-0.104369	0.916877	0.951022	0.647395	0.148997	4.34502	1.39266e-05	6.31178e-05
ENSG00000128059	phosphoribosyl pyrophosphate amidotransferase [Source:HGNC Symbol;Acc:HGNC:9238]	PPAT	protein_coding	96.1112	-0.484304	0.132749	-3.64827	0.000264012	0.00110696	-0.215907	0.13187	-1.63727	0.101574	0.220776	1.85238	0.129507	14.3033	2.08549e-46	1.15312e-44	1.26547	0.126833	9.97745	1.91327e-23	2.25586e-22	1.28301	0.153707	8.34712	6.99505e-17	2.06027e-15	0.814951	0.159059	5.12359	2.99768e-07	1.75938e-06
ENSG00000180758	G protein-coupled receptor 157 [Source:HGNC Symbol;Acc:HGNC:23687]	GPR157	protein_coding	408.708	0.559834	0.118234	4.73495	2.19105e-06	1.34518e-05	1.11185	0.11667	9.52986	1.57499e-21	4.31562e-20	0.776333	0.118211	6.56732	5.12278e-11	3.53142e-10	0.548493	0.1143	4.79871	1.5969e-06	5.64815e-06	1.28285	0.146522	8.75528	2.03592e-18	7.06351e-17	0.884994	0.147042	6.01864	1.75891e-09	1.3959e-08
ENSG00000177076	alkaline ceramidase 2 [Source:HGNC Symbol;Acc:HGNC:23675]	ACER2	protein_coding	15.6677	-0.846759	0.333728	-2.53727	0.011172	0.0314615	-0.652687	0.312591	-2.08799	0.0367988	0.0970283	2.29706	0.327619	7.01136	2.36019e-12	1.83611e-11	0.415702	0.315267	1.31857	0.187312	0.275757	1.27643	0.361264	3.53323	0.000410508	0.00162366	0.327839	0.359369	0.912263	0.36163	0.49567
ENSG00000151835	sacsin molecular chaperone [Source:HGNC Symbol;Acc:HGNC:10519]	SACS	protein_coding	181.161	-0.167947	0.115574	-1.45316	0.14618	0.268128	-0.304088	0.11482	-2.64839	0.00808762	0.0264303	1.72735	0.113654	15.1983	3.63162e-52	2.91206e-50	1.04212	0.112593	9.25561	2.13013e-20	2.12131e-19	1.27633	0.139017	9.18114	4.26543e-20	1.79178e-18	0.795367	0.140597	5.65708	1.53971e-08	1.07663e-07
ENSG00000167377	zinc finger protein 23 [Source:HGNC Symbol;Acc:HGNC:13023]	ZNF23	protein_coding	7.87642	0.0902835	0.350796	0.257368	0.796895	0.880178	0.027368	0.346691	0.0789406	0.93708	0.966911	0.535746	0.344858	1.55353	0.120297	0.205465	1.05066	0.329637	3.18733	0.00143591	0.00344525	1.27377	0.38042	3.34832	0.000813036	0.00300278	1.0066	0.383487	2.62487	0.00866833	0.0220252
ENSG00000129355	cyclin dependent kinase inhibitor 2D [Source:HGNC Symbol;Acc:HGNC:1790]	CDKN2D	protein_coding	58.0033	0.359587	0.174	2.0666	0.038772	0.091548	0.5842	0.16709	3.49633	0.000471711	0.00209834	1.7191	0.163103	10.54	5.65197e-26	1.15299e-24	1.14592	0.155619	7.36364	1.78966e-13	1.14705e-12	1.27146	0.20446	6.21865	5.01441e-10	5.96047e-09	1.43978	0.200028	7.19791	6.11436e-13	7.18632e-12
ENSG00000274070	GATS protein like 2 [Source:HGNC Symbol;Acc:HGNC:37073]	GATSL2	protein_coding	15.227	0.173325	0.301979	0.573962	0.565993	0.716212	0.190736	0.296287	0.643756	0.519734	0.696198	1.1822	0.29194	4.04947	5.13348e-05	0.000178167	1.0281	0.283633	3.62476	0.000289235	0.000772622	1.27074	0.341015	3.72634	0.000194283	0.000828543	0.809073	0.344307	2.34986	0.0187805	0.0432784
ENSG00000101298	syntaphilin [Source:HGNC Symbol;Acc:HGNC:15931]	SNPH	protein_coding	10.3521	-0.275453	0.391091	-0.704319	0.481234	0.641977	-0.268174	0.367218	-0.730285	0.465216	0.649521	1.35684	0.380184	3.5689	0.000358488	0.00108839	2.03636	0.349714	5.82293	5.78238e-09	2.59779e-08	1.27067	0.414509	3.06549	0.00217315	0.00714831	1.51584	0.399409	3.79521	0.000147519	0.000555612
ENSG00000085433	WD repeat domain 47 [Source:HGNC Symbol;Acc:HGNC:29141]	WDR47	protein_coding	378.259	0.319225	0.0783071	4.07658	4.57033e-05	0.000221495	0.229135	0.0783924	2.92293	0.00346759	0.0125991	1.36008	0.0765726	17.762	1.39161e-70	2.26113e-68	0.602547	0.0763947	7.88728	3.08852e-15	2.22343e-14	1.26842	0.0954977	13.2822	2.93584e-40	6.83898e-38	0.790943	0.0973893	8.12146	4.60622e-16	7.19402e-15
ENSG00000178096	bolA family member 1 [Source:HGNC Symbol;Acc:HGNC:24263]	BOLA1	protein_coding	28.6112	-0.602628	0.195946	-3.07548	0.00210166	0.0071838	-0.203778	0.194413	-1.04817	0.29456	0.479071	-0.151316	0.206668	-0.732168	0.464066	0.596855	0.19231	0.194686	0.987797	0.323252	0.430793	-0.480849	0.243711	-1.97303	0.0484926	0.104094	0.551544	0.235696	2.34006	0.0192805	0.0442549
ENSG00000143368	splicing factor 3b subunit 4 [Source:HGNC Symbol;Acc:HGNC:10771]	SF3B4	protein_coding	391.029	0.409412	0.0680192	6.01907	1.75425e-09	1.63988e-08	0.127425	0.068614	1.85713	0.0632931	0.151588	-0.105607	0.068713	-1.53692	0.124312	0.21098	0.0945258	0.0681417	1.38719	0.165383	0.248188	0.11868	0.087186	1.36123	0.173442	0.289021	0.0923261	0.0882477	1.04621	0.295462	0.424745
ENSG00000014914	myotubularin related protein 11 [Source:HGNC Symbol;Acc:HGNC:24307]	MTMR11	protein_coding	22.4841	0.401963	0.279945	1.43587	0.15104	0.274604	0.520251	0.280908	1.85203	0.0640211	0.152995	-0.862741	0.28963	-2.97877	0.0028941	0.00747976	-0.830269	0.284	-2.92348	0.00346139	0.00777513	-0.651015	0.342384	-1.90142	0.0572472	0.119303	-0.686208	0.347776	-1.97313	0.0484806	0.0976413
ENSG00000264522	OTU deubiquitinase 7B [Source:HGNC Symbol;Acc:HGNC:16683]	OTUD7B	protein_coding	33.9865	0.683231	0.220194	3.10286	0.00191658	0.0066333	0.961669	0.229592	4.1886	2.80681e-05	0.000161662	-0.167582	0.220354	-0.760515	0.446947	0.580154	0.280646	0.219475	1.27871	0.200998	0.291983	0.455165	0.27155	1.67617	0.0937048	0.17741	0.0726934	0.295365	0.246114	0.805594	0.871257
ENSG00000173137	aarF domain containing kinase 5 [Source:HGNC Symbol;Acc:HGNC:21738]	ADCK5	protein_coding	84.7691	-0.195513	0.146887	-1.33104	0.183174	0.319501	0.137964	0.145203	0.950141	0.34204	0.529955	1.4401	0.143205	10.0562	8.62658e-24	1.54387e-22	1.26966	0.137697	9.22067	2.95236e-20	2.91196e-19	1.26687	0.169142	7.48997	6.88897e-14	1.41789e-12	1.35109	0.17062	7.91872	2.39978e-15	3.53066e-14
ENSG00000121060	tripartite motif containing 25 [Source:HGNC Symbol;Acc:HGNC:12932]	TRIM25	protein_coding	1207.67	0.758329	0.120399	6.29845	3.00637e-10	3.09741e-09	0.189167	0.120361	1.57166	0.11603	0.244063	-0.101785	0.122819	-0.828743	0.40725	0.540752	-0.0847383	0.120331	-0.704208	0.481304	0.590175	1.26629	0.149818	8.45219	2.85899e-17	8.7661e-16	0.17679	0.150248	1.17666	0.239332	0.360106
ENSG00000198169	zinc finger protein 251 [Source:HGNC Symbol;Acc:HGNC:13045]	ZNF251	protein_coding	93.2963	-0.353713	0.129062	-2.74065	0.00613181	0.018569	-0.29647	0.124659	-2.37825	0.017395	0.0513805	1.0275	0.128151	8.01785	1.07608e-15	1.09517e-14	0.911923	0.121764	7.48927	6.92574e-14	4.55236e-13	1.26518	0.147085	8.60167	7.85663e-18	2.58421e-16	0.766025	0.147829	5.18184	2.19704e-07	1.30897e-06
ENSG00000118292	chromosome 1 open reading frame 54 [Source:HGNC Symbol;Acc:HGNC:26258]	C1orf54	protein_coding	66.7115	0.618236	0.151286	4.08654	4.37848e-05	0.000213031	0.78173	0.14915	5.24124	1.59497e-07	1.27288e-06	-0.963026	0.156008	-6.17291	6.70444e-10	4.10805e-09	-2.70183	0.167648	-16.1161	1.96634e-58	9.08291e-57	-0.387299	0.201148	-1.92544	0.0541747	0.114013	-0.643767	0.204984	-3.14056	0.00168624	0.00511198
ENSG00000266472	mitochondrial ribosomal protein S21 [Source:HGNC Symbol;Acc:HGNC:14046]	MRPS21	protein_coding	228.768	0.0349455	0.0942695	0.370698	0.710863	0.822971	-0.0494335	0.0933766	-0.529399	0.596528	0.757593	0.104445	0.0958996	1.08911	0.276105	0.401555	0.382102	0.0926144	4.12572	3.6957e-05	0.000112148	0.129219	0.118249	1.09277	0.274496	0.410474	0.256902	0.117193	2.19212	0.0283706	0.0617229
ENSG00000117360	pre-mRNA processing factor 3 [Source:HGNC Symbol;Acc:HGNC:17348]	PRPF3	protein_coding	460.111	1.2617	0.0911865	13.8365	1.53537e-43	1.66491e-41	0.999041	0.092083	10.8494	2.00842e-27	7.65473e-26	-0.347584	0.0917586	-3.78803	0.000151846	0.000490436	-0.0643468	0.0904092	-0.711729	0.476633	0.585805	0.225087	0.115812	1.94355	0.0519492	0.110065	0.687324	0.115796	5.93565	2.92678e-09	2.26547e-08
ENSG00000163125	regulation of nuclear pre-mRNA domain containing 2 [Source:HGNC Symbol;Acc:HGNC:29039]	RPRD2	protein_coding	267.438	-0.473378	0.0961791	-4.92184	8.57346e-07	5.61955e-06	-0.438832	0.0949116	-4.62358	3.77164e-06	2.47037e-05	-0.456395	0.100749	-4.53001	5.89805e-06	2.3409e-05	0.0996301	0.0956268	1.04186	0.297475	0.402964	-0.174589	0.120425	-1.44977	0.147122	0.253939	-0.130064	0.119595	-1.08753	0.276801	0.40341
ENSG00000243749	transmembrane protein 35B [Source:HGNC Symbol;Acc:HGNC:40021]	TMEM35B	protein_coding	10.1736	0.536301	0.42652	1.25739	0.208614	0.352876	0.708636	0.41999	1.68727	0.0915518	0.203506	-0.363114	0.433393	-0.83784	0.40212	0.53563	-0.458519	0.417185	-1.09908	0.271734	0.374587	1.2601	0.443385	2.84201	0.00448306	0.0135215	0.42798	0.447954	0.955411	0.33937	0.472004
ENSG00000143369	extracellular matrix protein 1 [Source:HGNC Symbol;Acc:HGNC:3153]	ECM1	protein_coding	168.19	0.132595	0.114152	1.16156	0.245413	0.397861	-0.0828855	0.114283	-0.725266	0.468289	0.65192	-0.287182	0.116862	-2.45744	0.0139931	0.0314274	-0.891831	0.117865	-7.56654	3.8331e-14	2.5669e-13	-0.219679	0.144319	-1.52218	0.127963	0.227548	-0.948926	0.149723	-6.33788	2.32944e-10	2.07344e-09
ENSG00000143382	ADAMTS like 4 [Source:HGNC Symbol;Acc:HGNC:19706]	ADAMTSL4	protein_coding	481.075	-0.816567	0.133941	-6.09645	1.08451e-09	1.04303e-08	-0.712375	0.132328	-5.38339	7.30942e-08	6.08231e-07	0.0279017	0.137962	0.202242	0.839728	0.898925	-1.13607	0.134439	-8.45047	2.90139e-17	2.39174e-16	-0.195572	0.165381	-1.18255	0.236986	0.36772	-0.257004	0.164343	-1.56382	0.117859	0.204315
ENSG00000275718	C-C motif chemokine ligand 15 [Source:HGNC Symbol;Acc:HGNC:10613]	CCL15	protein_coding	92.1633	3.97842	0.2873	13.8476	1.31485e-43	1.43476e-41	4.66056	0.338512	13.7678	3.98377e-43	3.26511e-41	-2.47748	0.286659	-8.64261	5.49441e-18	6.61293e-17	-2.80091	0.301355	-9.29439	1.48051e-20	1.48798e-19	0.7692	0.347836	2.21138	0.0270093	0.0634783	0.995561	0.42239	2.35697	0.0184247	0.0425378
ENSG00000164104	high mobility group box 2 [Source:HGNC Symbol;Acc:HGNC:5000]	HMGB2	protein_coding	236.035	-0.587082	0.111283	-5.27559	1.3233e-07	9.72434e-07	-0.584776	0.108778	-5.37586	7.6216e-08	6.33071e-07	1.57913	0.111407	14.1745	1.31864e-45	7.0593e-44	0.987663	0.107982	9.14652	5.87956e-20	5.67816e-19	1.25158	0.132671	9.43374	3.95721e-21	1.85813e-19	0.656486	0.132816	4.94284	7.69939e-07	4.25973e-06
ENSG00000143452	HORMA domain containing 1 [Source:HGNC Symbol;Acc:HGNC:25245]	HORMAD1	protein_coding	12.7252	-1.20516	0.363597	-3.31454	0.000917953	0.00344207	0.18543	0.350754	0.528663	0.59704	0.757982	-0.0100275	0.386953	-0.0259141	0.979326	0.988647	0.0171581	0.34909	0.0491511	0.960799	0.973358	0.0490228	0.406001	0.120746	0.903893	0.942459	-0.282115	0.416564	-0.677242	0.498253	0.625492
ENSG00000163131	cathepsin S [Source:HGNC Symbol;Acc:HGNC:2545]	CTSS	protein_coding	17732.3	0.0197542	0.0642955	0.307241	0.75866	0.855613	-0.336116	0.064237	-5.23244	1.67289e-07	1.33048e-06	-0.121081	0.0657949	-1.84027	0.0657281	0.12314	-0.475193	0.0642775	-7.39283	1.43733e-13	9.27655e-13	-0.096041	0.0807826	-1.18888	0.234486	0.364344	-0.779477	0.0807659	-9.65107	4.86438e-22	1.27444e-20
ENSG00000143387	cathepsin K [Source:HGNC Symbol;Acc:HGNC:2536]	CTSK	protein_coding	1095.9	-0.427234	0.165764	-2.57736	0.00995581	0.0284944	-0.954214	0.164893	-5.78686	7.17159e-09	6.74311e-08	-0.246333	0.169828	-1.45048	0.146924	0.24178	-0.0592775	0.165144	-0.358945	0.719636	0.79719	-0.404107	0.205137	-1.96994	0.0488449	0.104638	-0.487266	0.203836	-2.39048	0.0168262	0.0393476
ENSG00000147437	gonadotropin releasing hormone 1 [Source:HGNC Symbol;Acc:HGNC:4419]	GNRH1	protein_coding	9.37313	-0.0429761	0.342367	-0.125526	0.900107	0.942819	-0.928138	0.340173	-2.72843	0.00636373	0.0213969	0.792315	0.337355	2.34861	0.0188437	0.0410204	1.28458	0.336243	3.82038	0.000133247	0.00037283	1.24723	0.376094	3.31627	0.000912292	0.00331851	0.953175	0.367962	2.59041	0.00958606	0.024109
ENSG00000143418	ceramide synthase 2 [Source:HGNC Symbol;Acc:HGNC:14076]	CERS2	protein_coding	1397.75	0.0573378	0.0447603	1.281	0.200195	0.341565	0.151178	0.0446448	3.38625	0.000708551	0.00303667	-0.043882	0.0456886	-0.960459	0.336824	0.46945	0.449765	0.0441294	10.192	2.15393e-24	2.65805e-23	-0.0105329	0.0567686	-0.185542	0.852804	0.90685	0.645339	0.0559962	11.5247	9.9054e-31	4.89274e-29
ENSG00000277149	tRNA-yW synthesizing protein 1 homolog B [Source:HGNC Symbol;Acc:HGNC:33908]	TYW1B	protein_coding	20.81	-0.259765	0.268519	-0.967397	0.333346	0.497595	0.536254	0.274711	1.95207	0.05093	0.126934	1.25507	0.263945	4.75504	1.98409e-06	8.36206e-06	0.973251	0.257828	3.77481	0.000160127	0.000442493	1.24634	0.308268	4.04305	5.27612e-05	0.000255226	1.58131	0.321054	4.92538	8.41974e-07	4.63061e-06
ENSG00000143878	ras homolog family member B [Source:HGNC Symbol;Acc:HGNC:668]	RHOB	protein_coding	246.778	-0.184766	0.151994	-1.21562	0.224132	0.371483	-0.431198	0.150748	-2.86039	0.0042312	0.0150056	1.58216	0.153127	10.3323	5.03322e-25	9.60147e-24	1.13867	0.149771	7.60274	2.89921e-14	1.95209e-13	1.24518	0.1853	6.7198	1.81979e-11	2.66898e-10	0.782273	0.184944	4.22978	2.33918e-05	0.000102359
ENSG00000143443	chromosome 1 open reading frame 56 [Source:HGNC Symbol;Acc:HGNC:26045]	C1orf56	protein_coding	7.98133	-0.298117	0.386674	-0.770977	0.44072	0.604869	-0.0973278	0.374623	-0.259802	0.795016	0.888881	-0.315075	0.402026	-0.783718	0.433205	0.567086	0.736646	0.368914	1.9968	0.0458474	0.0815706	-0.212079	0.437435	-0.484823	0.627802	0.741579	0.186948	0.427468	0.437337	0.661867	0.764324
ENSG00000213190	myeloid/lymphoid or mixed-lineage leukemia; translocated to, 11 [Source:HGNC Symbol;Acc:HGNC:16997]	MLLT11	protein_coding	14.8494	0.704233	0.329368	2.13813	0.0325059	0.0788008	1.68461	0.33229	5.06969	3.98459e-07	3.00638e-06	-0.910779	0.336077	-2.71003	0.00672767	0.0161462	-0.406278	0.320861	-1.26621	0.205438	0.29744	-0.498192	0.400411	-1.2442	0.213426	0.339201	0.171105	0.405449	0.422014	0.673015	0.773005
ENSG00000186827	TNF receptor superfamily member 4 [Source:HGNC Symbol;Acc:HGNC:11918]	TNFRSF4	protein_coding	32.5209	3.95459	0.329091	12.0167	2.9037e-33	1.8122e-31	3.73715	0.342125	10.9233	8.91722e-28	3.49204e-26	-3.34677	0.32514	-10.2933	7.55221e-25	1.41876e-23	-1.84293	0.317472	-5.80501	6.43636e-09	2.88461e-08	-0.924482	0.431203	-2.14396	0.0320363	0.0733982	-1.14347	0.462192	-2.474	0.0133608	0.0321489
ENSG00000163154	TNF alpha induced protein 8 like 2 [Source:HGNC Symbol;Acc:HGNC:26277]	TNFAIP8L2	protein_coding	187.539	-0.272031	0.123487	-2.20291	0.0276012	0.06848	-0.0257484	0.12175	-0.211486	0.832508	0.9096	-0.137087	0.127093	-1.07864	0.28075	0.407103	-1.45671	0.12659	-11.5073	1.21179e-30	2.035e-29	-0.222895	0.155327	-1.435	0.151286	0.259776	-0.716024	0.157123	-4.5571	5.18654e-06	2.50509e-05
ENSG00000163156	sodium channel modifier 1 [Source:HGNC Symbol;Acc:HGNC:23136]	SCNM1	protein_coding	128.673	0.143649	0.124009	1.15838	0.246709	0.399589	0.0488637	0.123067	0.39705	0.691331	0.824832	-0.0790568	0.126327	-0.62581	0.531439	0.658672	-0.540558	0.125055	-4.32256	1.54232e-05	4.89102e-05	-0.0649858	0.15704	-0.413816	0.679009	0.781682	-0.355997	0.158716	-2.24298	0.0248984	0.0552327
ENSG00000197019	SERTA domain containing 1 [Source:HGNC Symbol;Acc:HGNC:17932]	SERTAD1	protein_coding	258.844	0.491525	0.121309	4.05185	5.08147e-05	0.000243613	0.290909	0.124807	2.33087	0.0197603	0.057343	1.66935	0.120034	13.9073	5.72366e-44	2.85766e-42	1.35113	0.120479	11.2146	3.45601e-29	5.45279e-28	1.23918	0.149544	8.28639	1.16734e-16	3.33949e-15	1.51934	0.152006	9.99528	1.59836e-23	4.69197e-22
ENSG00000167173	chromosome 15 open reading frame 39 [Source:HGNC Symbol;Acc:HGNC:24497]	C15orf39	protein_coding	254.03	0.55662	0.107534	5.17622	2.2643e-07	1.60809e-06	0.169997	0.106515	1.59598	0.110492	0.235274	0.907626	0.10612	8.55281	1.20127e-17	1.40297e-16	0.887886	0.104183	8.52237	1.56316e-17	1.31431e-16	1.23842	0.132429	9.35163	8.63108e-21	3.95948e-19	0.974799	0.131733	7.39978	1.36408e-13	1.69919e-12
ENSG00000151229	solute carrier family 2 member 13 [Source:HGNC Symbol;Acc:HGNC:15956]	SLC2A13	protein_coding	174.952	-0.0819569	0.130023	-0.630325	0.528482	0.683858	0.124721	0.129998	0.959405	0.337355	0.525155	1.13669	0.12939	8.78495	1.56434e-18	1.9685e-17	1.41118	0.125808	11.2169	3.36705e-29	5.31695e-28	1.23012	0.158152	7.77811	7.36135e-15	1.70375e-13	1.63298	0.158063	10.3312	5.09186e-25	1.65758e-23
ENSG00000143393	phosphatidylinositol 4-kinase beta [Source:HGNC Symbol;Acc:HGNC:8984]	PI4KB	protein_coding	636.997	0.623198	0.067313	9.25822	2.07869e-20	5.58286e-19	0.513778	0.0675947	7.60086	2.94178e-14	4.66679e-13	-0.346678	0.0684217	-5.06678	4.04593e-07	1.83638e-06	-0.499883	0.0676337	-7.39103	1.45696e-13	9.39668e-13	-0.1989	0.086207	-2.30723	0.0210419	0.0513858	-0.17231	0.086991	-1.98077	0.0476165	0.0961309
ENSG00000179104	transmembrane and tetratricopeptide repeat containing 2 [Source:HGNC Symbol;Acc:HGNC:25440]	TMTC2	protein_coding	74.1101	0.328471	0.160713	2.04383	0.0409701	0.0958996	0.354296	0.156789	2.25971	0.0238394	0.0671395	0.895585	0.156158	5.73511	9.74498e-09	5.29034e-08	0.790015	0.150859	5.23677	1.63412e-07	6.40069e-07	1.23002	0.193066	6.37096	1.87846e-10	2.38288e-09	1.2116	0.191035	6.3423	2.26366e-10	2.01775e-09
ENSG00000159377	proteasome subunit beta 4 [Source:HGNC Symbol;Acc:HGNC:9541]	PSMB4	protein_coding	1201.18	0.369966	0.0736219	5.02521	5.02885e-07	3.41356e-06	0.519155	0.0739436	7.02096	2.20345e-12	2.97915e-11	0.0911858	0.0749683	1.21633	0.223861	0.341002	0.0254495	0.0735336	0.346093	0.729273	0.80491	0.106313	0.092896	1.14443	0.252445	0.385508	0.290001	0.0935048	3.10146	0.00192569	0.00575962
ENSG00000264364	dynein light chain LC8-type 2 [Source:HGNC Symbol;Acc:HGNC:24596]	DYNLL2	protein_coding	940.28	-0.261895	0.0707258	-3.70296	0.000213096	0.000910644	-0.115137	0.0704705	-1.63383	0.102295	0.221979	1.6323	0.0709523	23.0055	4.10248e-117	2.30274e-114	1.60927	0.0690947	23.2908	5.49201e-120	1.33853e-117	1.2286	0.086447	14.2122	7.69829e-46	2.81805e-43	1.2213	0.0866383	14.0965	3.99016e-45	5.27927e-43
ENSG00000143376	sorting nexin family member 27 [Source:HGNC Symbol;Acc:HGNC:20073]	SNX27	protein_coding	645.239	-0.0203275	0.0899871	-0.225894	0.821284	0.895055	0.153036	0.0894201	1.71143	0.0870023	0.195623	-1.0049	0.0934899	-10.7487	6.00859e-27	1.28965e-25	-0.454882	0.0897301	-5.06945	3.98968e-07	1.50083e-06	-0.222911	0.113683	-1.96081	0.0499017	0.106583	-0.245047	0.113455	-2.15985	0.030784	0.0663192
ENSG00000100889	phosphoenolpyruvate carboxykinase 2, mitochondrial [Source:HGNC Symbol;Acc:HGNC:8725]	PCK2	protein_coding	1281.3	-0.294417	0.110559	-2.66299	0.00774489	0.0227907	0.371814	0.109773	3.38713	0.000706278	0.00302833	1.1977	0.112603	10.6364	2.01694e-26	4.19773e-25	-0.089488	0.109659	-0.816058	0.414467	0.525222	1.22736	0.136999	8.95889	3.2796e-19	1.24896e-17	0.905439	0.136886	6.61457	3.72643e-11	3.60631e-10
ENSG00000182134	tudor and KH domain containing [Source:HGNC Symbol;Acc:HGNC:11713]	TDRKH	protein_coding	80.196	-0.681295	0.172389	-3.95209	7.74732e-05	0.000359209	-0.400425	0.168136	-2.38156	0.0172396	0.0509865	0.840005	0.175236	4.79356	1.63845e-06	6.95598e-06	0.975935	0.166063	5.8769	4.18011e-09	1.90381e-08	0.453685	0.204607	2.21735	0.0265994	0.0626296	0.577105	0.203101	2.84148	0.00449053	0.0123109
ENSG00000159445	thioesterase superfamily member 4 [Source:HGNC Symbol;Acc:HGNC:17947]	THEM4	protein_coding	65.4182	-0.319638	0.129663	-2.46515	0.0136956	0.0374319	-0.485205	0.128773	-3.76791	0.000164623	0.000806268	0.532302	0.131072	4.06114	4.88347e-05	0.000170089	0.560154	0.1286	4.35579	1.32589e-05	4.24034e-05	0.325252	0.15383	2.11435	0.034485	0.0780907	0.545854	0.151771	3.59657	0.000322443	0.00114046
ENSG00000197747	S100 calcium binding protein A10 [Source:HGNC Symbol;Acc:HGNC:10487]	S100A10	protein_coding	3258.54	0.0353228	0.0897858	0.393412	0.694015	0.812934	-0.167422	0.0899014	-1.86228	0.0625638	0.150151	0.399058	0.0917562	4.34911	1.36689e-05	5.17874e-05	0.725547	0.0897846	8.08097	6.42549e-16	4.88786e-15	0.247088	0.112376	2.19875	0.0278957	0.0652623	0.380106	0.112467	3.37972	0.000725603	0.00237588
ENSG00000069812	hes family bHLH transcription factor 2 [Source:HGNC Symbol;Acc:HGNC:16005]	HES2	protein_coding	506.893	-2.00306	0.153879	-13.0171	9.77889e-39	8.52581e-37	-0.44754	0.150165	-2.98032	0.00287944	0.0106907	1.46107	0.157657	9.26739	1.90761e-20	2.75406e-19	1.14935	0.149776	7.67379	1.66993e-14	1.14648e-13	1.22715	0.185313	6.62204	3.54272e-11	5.02736e-10	0.884882	0.185296	4.7755	1.79264e-06	9.34304e-06
ENSG00000159450	trichohyalin [Source:HGNC Symbol;Acc:HGNC:11791]	TCHH	protein_coding	26.0227	0.159104	0.21636	0.735368	0.462115	0.625308	0.978195	0.216925	4.50936	6.5024e-06	4.11774e-05	-0.802352	0.229315	-3.49891	0.000467171	0.00138743	-0.768618	0.21502	-3.57463	0.000350719	0.000926201	-0.411027	0.266354	-1.54316	0.122792	0.22012	0.470192	0.265623	1.77015	0.076703	0.14357
ENSG00000163220	S100 calcium binding protein A9 [Source:HGNC Symbol;Acc:HGNC:10499]	S100A9	protein_coding	752.601	-0.129497	0.165091	-0.784398	0.432807	0.59818	-0.412294	0.164489	-2.50651	0.0121929	0.0378371	-0.0450235	0.168865	-0.266624	0.789759	0.865864	-1.38139	0.16582	-8.33064	8.04054e-17	6.46419e-16	-0.286475	0.204877	-1.39828	0.162029	0.274358	-2.18132	0.207872	-10.4936	9.2448e-26	3.14782e-24
ENSG00000135870	ring finger and CCCH-type domains 1 [Source:HGNC Symbol;Acc:HGNC:29434]	RC3H1	protein_coding	326.629	0.835765	0.0914217	9.14187	6.13807e-20	1.58667e-18	0.0984889	0.0920921	1.06946	0.284862	0.469022	0.928108	0.089885	10.3255	5.40314e-25	1.02965e-23	0.197717	0.0913209	2.16508	0.0303816	0.0564678	1.22702	0.1141	10.7539	5.68279e-27	4.63328e-25	0.572304	0.115945	4.93598	7.97494e-07	4.40692e-06
ENSG00000197956	S100 calcium binding protein A6 [Source:HGNC Symbol;Acc:HGNC:10496]	S100A6	protein_coding	7516.8	0.148545	0.100186	1.48269	0.138158	0.256463	-0.501264	0.100282	-4.99857	5.77571e-07	4.25382e-06	0.377762	0.102449	3.68733	0.000226618	0.000709902	1.00213	0.100241	9.99724	1.56711e-23	1.8548e-22	0.147251	0.125278	1.17539	0.239839	0.371021	0.648875	0.125266	5.17996	2.21929e-07	1.31968e-06
ENSG00000196154	S100 calcium binding protein A4 [Source:HGNC Symbol;Acc:HGNC:10494]	S100A4	protein_coding	2890.56	-0.199066	0.110017	-1.8094	0.0703883	0.149717	-1.03884	0.110073	-9.43774	3.8092e-21	1.01962e-19	0.376815	0.112476	3.35018	0.000807586	0.00231168	0.338444	0.110221	3.07059	0.00213639	0.0049858	-0.150194	0.137389	-1.0932	0.274306	0.410292	-0.103929	0.137265	-0.757139	0.448967	0.580295
ENSG00000141543	eukaryotic translation initiation factor 4A3 [Source:HGNC Symbol;Acc:HGNC:18683]	EIF4A3	protein_coding	882.222	-0.148656	0.0735091	-2.02228	0.0431469	0.0998241	-0.083642	0.0737507	-1.13412	0.256745	0.436261	1.85604	0.0736978	25.1844	5.93746e-140	9.16497e-137	0.935891	0.072791	12.8572	7.83285e-38	1.7846e-36	1.22633	0.0901842	13.5981	4.1108e-42	1.15212e-39	0.830789	0.0911988	9.10965	8.26463e-20	1.80526e-18
ENSG00000188643	S100 calcium binding protein A16 [Source:HGNC Symbol;Acc:HGNC:20441]	S100A16	protein_coding	8.85046	-0.0843452	0.395383	-0.213325	0.831073	0.900464	-0.72269	0.424938	-1.7007	0.0890001	0.199076	-0.425682	0.403313	-1.05546	0.291214	0.418801	-1.41481	0.461808	-3.06364	0.00218663	0.00509278	-0.128234	0.44949	-0.285289	0.775423	0.855818	-0.666939	0.480087	-1.3892	0.16477	0.267817
ENSG00000189171	S100 calcium binding protein A13 [Source:HGNC Symbol;Acc:HGNC:10490]	S100A13	protein_coding	84.0581	-0.195655	0.18027	-1.08535	0.277768	0.437559	-0.818105	0.182179	-4.49067	7.09995e-06	4.47321e-05	0.16748	0.184331	0.908584	0.36357	0.497371	-0.571095	0.18896	-3.0223	0.00250861	0.00577301	-0.169855	0.221552	-0.766657	0.443286	0.582891	-0.929528	0.226728	-4.09975	4.13597e-05	0.000173523
ENSG00000160678	S100 calcium binding protein A1 [Source:HGNC Symbol;Acc:HGNC:10486]	S100A1	protein_coding	11.7971	-0.0818561	0.353485	-0.231569	0.816873	0.892628	-1.24419	0.372112	-3.34358	0.000827043	0.00348325	0.110817	0.359234	0.308482	0.757716	0.843054	0.607215	0.379481	1.60012	0.109572	0.174469	0.365517	0.403234	0.906465	0.36469	0.507836	-0.179854	0.41364	-0.434807	0.663702	0.765918
ENSG00000143553	SNAP associated protein [Source:HGNC Symbol;Acc:HGNC:17145]	SNAPIN	protein_coding	240.525	0.0135862	0.0668203	0.203325	0.838881	0.904911	-0.133082	0.0672565	-1.97872	0.0478478	0.120896	-0.0243141	0.0682592	-0.356202	0.721689	0.81571	0.220772	0.0670694	3.2917	0.000995847	0.00245424	-0.120485	0.0854626	-1.4098	0.158599	0.269904	0.0471258	0.0857096	0.549831	0.582435	0.69904
ENSG00000169418	natriuretic peptide receptor 1 [Source:HGNC Symbol;Acc:HGNC:7943]	NPR1	protein_coding	23.4248	0.236624	0.276142	0.856894	0.391504	0.557867	0.19714	0.299597	0.658015	0.510529	0.688305	-0.606789	0.282368	-2.14893	0.0316401	0.0652057	-1.83494	0.328642	-5.58341	2.35852e-08	1.00406e-07	-0.260075	0.339978	-0.764976	0.444286	0.583735	-0.078618	0.375665	-0.209277	0.834232	0.890222
ENSG00000178573	MAF bZIP transcription factor [Source:HGNC Symbol;Acc:HGNC:6776]	MAF	protein_coding	504.476	-2.02586	0.101926	-19.8759	6.57885e-88	3.35715e-85	-1.98876	0.0981205	-20.2685	2.43828e-91	1.22066e-88	2.41664	0.10336	23.3808	6.7095e-121	4.14267e-118	2.19842	0.0979124	22.4529	1.19794e-111	2.46549e-109	1.22488	0.11707	10.4628	1.28009e-25	9.07551e-24	1.18237	0.115915	10.2003	1.97598e-24	6.17218e-23
ENSG00000011243	A-kinase anchoring protein 8 like [Source:HGNC Symbol;Acc:HGNC:29857]	AKAP8L	protein_coding	449.062	0.121638	0.0764055	1.59201	0.111383	0.215872	-0.0152835	0.0764965	-0.199794	0.841642	0.915411	0.917597	0.0761918	12.0433	2.10481e-33	6.29845e-32	0.720037	0.0751587	9.58022	9.68398e-22	1.04167e-20	1.22395	0.0924501	13.239	5.22246e-40	1.14238e-37	0.778179	0.0935284	8.32025	8.77788e-17	1.46877e-15
ENSG00000143178	T-box 19 [Source:HGNC Symbol;Acc:HGNC:11596]	TBX19	protein_coding	51.0881	0.452726	0.17031	2.65825	0.00785477	0.0230905	-0.0400142	0.172869	-0.231471	0.816949	0.90052	0.235013	0.169028	1.39038	0.164413	0.26542	0.373072	0.170687	2.1857	0.0288373	0.0539931	1.22147	0.204857	5.96251	2.4839e-09	2.66151e-08	0.681239	0.209554	3.2509	0.00115039	0.00360857
ENSG00000109670	F-box and WD repeat domain containing 7 [Source:HGNC Symbol;Acc:HGNC:16712]	FBXW7	protein_coding	195.601	0.541943	0.0917089	5.90939	3.43387e-09	3.08693e-08	0.124545	0.091054	1.36782	0.171369	0.326806	0.989733	0.0883051	11.2081	3.7205e-29	9.15203e-28	0.525812	0.0887079	5.92746	3.07664e-09	1.41622e-08	1.221	0.111287	10.9716	5.2319e-28	4.62288e-26	0.948169	0.111066	8.53702	1.37725e-17	2.4648e-16
ENSG00000143578	cAMP responsive element binding protein 3 like 4 [Source:HGNC Symbol;Acc:HGNC:18854]	CREB3L4	protein_coding	23.8775	-1.037	0.260378	-3.98268	6.81417e-05	0.000319875	-0.227114	0.246244	-0.922312	0.356366	0.54523	-0.293252	0.279217	-1.05027	0.293596	0.421539	-0.254631	0.249711	-1.01971	0.307868	0.413715	-0.439814	0.3094	-1.42151	0.155169	0.265224	-0.762714	0.309299	-2.46594	0.0136655	0.0328095
ENSG00000143543	jumping translocation breakpoint [Source:HGNC Symbol;Acc:HGNC:6201]	JTB	protein_coding	615.594	-0.0670703	0.0890972	-0.752777	0.451584	0.615329	-0.241495	0.0890985	-2.71043	0.00671955	0.0224304	0.0626891	0.0910959	0.688166	0.491348	0.622137	0.0576731	0.0893318	0.645606	0.518535	0.625232	-0.0679886	0.11192	-0.607475	0.543536	0.672651	-0.0469779	0.111988	-0.41949	0.674858	0.774354
ENSG00000143545	RAB13, member RAS oncogene family [Source:HGNC Symbol;Acc:HGNC:9762]	RAB13	protein_coding	865.263	0.309146	0.0937957	3.29595	0.000980897	0.00364892	0.783829	0.0936244	8.37206	5.66194e-17	1.1338e-15	-0.401996	0.096038	-4.1858	2.84167e-05	0.000102845	-0.8468	0.0937148	-9.03593	1.62619e-19	1.52671e-18	-0.200124	0.118126	-1.69416	0.0902349	0.172005	-0.401862	0.11894	-3.3787	0.00072829	0.00238299
ENSG00000177954	ribosomal protein S27 [Source:HGNC Symbol;Acc:HGNC:10416]	RPS27	protein_coding	993.684	0.121901	0.0971259	1.25508	0.209449	0.353703	-0.426054	0.0973388	-4.37702	1.20312e-05	7.3019e-05	0.396698	0.0991437	4.00124	6.30118e-05	0.000215902	0.352888	0.0975906	3.61601	0.000299184	0.000797493	0.252206	0.120159	2.09894	0.0358221	0.0806401	0.269136	0.120006	2.24269	0.0249171	0.055261
ENSG00000130726	tripartite motif containing 28 [Source:HGNC Symbol;Acc:HGNC:16384]	TRIM28	protein_coding	1453.05	-0.133002	0.0620154	-2.14466	0.0319804	0.0776353	0.1774	0.0618818	2.86675	0.00414707	0.0147383	1.52305	0.062456	24.3859	2.41241e-131	2.12786e-128	0.86038	0.0610831	14.0854	4.66976e-45	1.41337e-43	1.22008	0.0765255	15.9434	3.16651e-57	1.77493e-54	0.997253	0.0770506	12.9428	2.57926e-38	2.13284e-36
ENSG00000121690	DEP domain containing 7 [Source:HGNC Symbol;Acc:HGNC:29899]	DEPDC7	protein_coding	12.3877	-0.695619	0.343781	-2.02344	0.043028	0.0995968	-0.471679	0.341721	-1.3803	0.167493	0.321333	1.7284	0.340031	5.08306	3.71411e-07	1.69116e-06	1.05965	0.335684	3.15668	0.00159577	0.00380466	1.22007	0.377318	3.23353	0.0012227	0.004302	0.36234	0.390115	0.928803	0.352991	0.486709
ENSG00000143575	HCLS1 associated protein X-1 [Source:HGNC Symbol;Acc:HGNC:16915]	HAX1	protein_coding	307.964	0.13839	0.0845446	1.63689	0.101654	0.200909	0.0903964	0.0842352	1.07314	0.283207	0.467252	-0.203186	0.0864728	-2.34971	0.0187881	0.0409186	-0.580316	0.0854839	-6.7886	1.13226e-11	6.43539e-11	-0.232741	0.10803	-2.15441	0.0312083	0.0717579	-0.545393	0.109931	-4.96121	7.00539e-07	3.89906e-06
ENSG00000143515	ATPase phospholipid transporting 8B2 [Source:HGNC Symbol;Acc:HGNC:13534]	ATP8B2	protein_coding	37.1123	0.786719	0.233467	3.36973	0.000752426	0.002878	0.782251	0.238121	3.2851	0.00101948	0.00420481	-0.962951	0.238668	-4.03468	5.4676e-05	0.000189125	0.339493	0.230655	1.47186	0.141058	0.216903	0.244857	0.292707	0.836526	0.402859	0.545612	-0.0461329	0.308154	-0.149707	0.880995	0.923368
ENSG00000160712	interleukin 6 receptor [Source:HGNC Symbol;Acc:HGNC:6019]	IL6R	protein_coding	596.012	0.445425	0.123371	3.61045	0.000305661	0.00126599	-0.642918	0.124829	-5.15041	2.59918e-07	2.01021e-06	-0.31243	0.125991	-2.47977	0.0131467	0.0296936	0.439837	0.125035	3.51772	0.000435276	0.00113494	0.102575	0.15432	0.664689	0.506249	0.640787	0.265265	0.154957	1.71186	0.0869216	0.159442
ENSG00000188997	potassium channel tetramerization domain containing 21 [Source:HGNC Symbol;Acc:HGNC:27452]	KCTD21	protein_coding	155.969	0.00392616	0.113903	0.0344694	0.972503	0.98482	-0.208319	0.115949	-1.79665	0.0723915	0.168816	1.6218	0.11109	14.599	2.85096e-48	1.78406e-46	1.34076	0.111752	11.9976	3.65757e-33	6.94863e-32	1.21666	0.136525	8.91163	5.02874e-19	1.8831e-17	1.09437	0.1387	7.89016	3.01787e-15	4.41549e-14
ENSG00000163344	phosphomevalonate kinase [Source:HGNC Symbol;Acc:HGNC:9141]	PMVK	protein_coding	132.02	-0.210464	0.130017	-1.61874	0.105503	0.206834	-0.314583	0.128787	-2.44266	0.0145795	0.044082	0.30663	0.132404	2.31587	0.0205655	0.0443463	-0.0472379	0.130013	-0.363333	0.716356	0.794044	-0.204964	0.163135	-1.25641	0.208969	0.334024	-0.170472	0.162108	-1.0516	0.292984	0.421968
ENSG00000163346	PBX homeobox interacting protein 1 [Source:HGNC Symbol;Acc:HGNC:21199]	PBXIP1	protein_coding	366.345	-0.410417	0.100146	-4.0982	4.16375e-05	0.000203553	0.486699	0.0970905	5.01284	5.36318e-07	3.97368e-06	-0.0846161	0.103348	-0.818748	0.41293	0.546688	-0.614187	0.0973096	-6.31168	2.76029e-10	1.39734e-09	0.110459	0.124543	0.886914	0.375125	0.517905	0.0587082	0.123184	0.476588	0.633656	0.7415
ENSG00000160691	SHC adaptor protein 1 [Source:HGNC Symbol;Acc:HGNC:10840]	SHC1	protein_coding	489.516	0.400331	0.0623409	6.42164	1.3481e-10	1.43936e-09	0.0199885	0.0628123	0.318226	0.750313	0.862652	-0.119599	0.0631719	-1.89323	0.058327	0.111094	0.0829495	0.0626868	1.32324	0.185757	0.273903	0.107231	0.0791779	1.3543	0.175641	0.291738	0.175839	0.0793168	2.21692	0.0266285	0.0584616
ENSG00000173207	CDC28 protein kinase regulatory subunit 1B [Source:HGNC Symbol;Acc:HGNC:19083]	CKS1B	protein_coding	94.1223	0.0118237	0.153419	0.077068	0.938569	0.965103	0.324504	0.15208	2.13378	0.0328607	0.0881669	-0.00680711	0.156484	-0.0435004	0.965303	0.97976	-1.08782	0.155794	-6.98242	2.90131e-12	1.72246e-11	-0.0788524	0.1918	-0.411117	0.680987	0.783355	-0.623361	0.1973	-3.15946	0.00158062	0.00482734
ENSG00000160688	flavin adenine dinucleotide synthetase 1 [Source:HGNC Symbol;Acc:HGNC:24671]	FLAD1	protein_coding	155.571	0.0774154	0.0902516	0.857774	0.391017	0.557403	0.0212275	0.0901189	0.23555	0.813782	0.89828	-0.190745	0.0926208	-2.05942	0.0394542	0.0790064	0.114719	0.0897017	1.2789	0.200932	0.29194	0.0484289	0.114214	0.42402	0.671551	0.775985	0.0751589	0.115087	0.653062	0.513717	0.640047
ENSG00000109458	GRB2 associated binding protein 1 [Source:HGNC Symbol;Acc:HGNC:4066]	GAB1	protein_coding	127.159	-0.362597	0.122648	-2.9564	0.00311254	0.0101255	-0.332361	0.120005	-2.76957	0.00561311	0.019183	1.20013	0.121659	9.86473	5.91938e-23	1.00224e-21	1.11905	0.11722	9.54661	1.3401e-21	1.43318e-20	1.21357	0.144936	8.37312	5.61109e-17	1.66633e-15	0.895113	0.1453	6.16046	7.25355e-10	6.025e-09
ENSG00000179085	dolichyl-phosphate mannosyltransferase subunit 3 [Source:HGNC Symbol;Acc:HGNC:3007]	DPM3	protein_coding	40.6265	0.0371732	0.239919	0.154941	0.876868	0.927759	-0.154332	0.235563	-0.655163	0.512363	0.689416	-0.272084	0.245646	-1.10763	0.268023	0.392099	-0.288751	0.237571	-1.21543	0.224202	0.319847	-0.209413	0.294684	-0.710635	0.47731	0.614439	-0.451675	0.291437	-1.54982	0.121185	0.209005
ENSG00000163463	keratinocyte associated protein 2 [Source:HGNC Symbol;Acc:HGNC:28942]	KRTCAP2	protein_coding	39.4919	0.202857	0.197031	1.02957	0.303213	0.465182	0.285247	0.195372	1.46002	0.144285	0.288401	-0.475471	0.204696	-2.32281	0.0201892	0.043606	-0.0928747	0.194525	-0.477443	0.633047	0.726603	-0.151143	0.240826	-0.627602	0.530265	0.662168	0.265689	0.237554	1.11844	0.263379	0.388222
ENSG00000163462	tripartite motif containing 46 [Source:HGNC Symbol;Acc:HGNC:19019]	TRIM46	protein_coding	8.08562	0.115273	0.373536	0.308601	0.757625	0.854655	0.310914	0.367896	0.845115	0.398047	0.587726	-1.49989	0.399163	-3.75759	0.000171556	0.000549591	-1.65201	0.385877	-4.28119	1.85901e-05	5.83831e-05	-0.460823	0.436762	-1.05509	0.291384	0.42918	-1.36731	0.448642	-3.04767	0.00230625	0.00676031
ENSG00000185499	mucin 1, cell surface associated [Source:HGNC Symbol;Acc:HGNC:7508]	MUC1	protein_coding	16.078	0.370891	0.405851	0.91386	0.36079	0.527089	0.793405	0.404564	1.96114	0.0498632	0.124914	-1.58232	0.423074	-3.74006	0.000183977	0.000585937	-1.09901	0.407021	-2.70013	0.00693125	0.0147166	-0.303166	0.459949	-0.659129	0.509813	0.644071	-0.370201	0.461901	-0.801473	0.422858	0.555951
ENSG00000081189	myocyte enhancer factor 2C [Source:HGNC Symbol;Acc:HGNC:6996]	MEF2C	protein_coding	60.8935	-0.771113	0.182763	-4.21919	2.45183e-05	0.000125558	-0.824525	0.178079	-4.63012	3.65457e-06	2.39963e-05	1.04351	0.184534	5.65487	1.55966e-08	8.25792e-08	0.586518	0.179289	3.27134	0.00107038	0.00262361	1.21073	0.214217	5.65188	1.58699e-08	1.51012e-07	0.907406	0.212898	4.26216	2.02456e-05	8.96508e-05
ENSG00000050730	TNFAIP3 interacting protein 3 [Source:HGNC Symbol;Acc:HGNC:19315]	TNIP3	protein_coding	314.348	3.95065	0.24795	15.9332	3.72594e-57	7.43047e-55	4.13306	0.254989	16.2088	4.37169e-59	7.36153e-57	-1.67605	0.249173	-6.72643	1.73878e-11	1.25029e-10	-2.81507	0.248545	-11.3262	9.73571e-30	1.57911e-28	-1.75384	0.319345	-5.49201	3.97393e-08	3.51135e-07	-1.74868	0.352526	-4.96042	7.03393e-07	3.9126e-06
ENSG00000177628	glucosylceramidase beta [Source:HGNC Symbol;Acc:HGNC:4177]	GBA	protein_coding	762.114	-0.310726	0.0554974	-5.59892	2.15686e-08	1.75441e-07	0.136036	0.0547946	2.48265	0.0130408	0.039986	-0.331476	0.057569	-5.75788	8.51757e-09	4.65538e-08	-0.566552	0.0554075	-10.2252	1.52927e-24	1.90112e-23	-0.145575	0.0701635	-2.0748	0.0380049	0.0847877	-0.320278	0.0709869	-4.51179	6.4283e-06	3.05625e-05
ENSG00000160767	family with sequence similarity 189 member B [Source:HGNC Symbol;Acc:HGNC:1233]	FAM189B	protein_coding	77.4482	0.284717	0.163975	1.73634	0.0825034	0.170328	0.305938	0.16366	1.86935	0.0615743	0.148269	-1.03423	0.171135	-6.04335	1.50945e-09	8.89297e-09	-0.385604	0.16403	-2.35081	0.0187327	0.0365826	-0.304458	0.208464	-1.46048	0.144157	0.250023	0.064905	0.206748	0.313932	0.753572	0.834115
ENSG00000116521	secretory carrier membrane protein 3 [Source:HGNC Symbol;Acc:HGNC:10565]	SCAMP3	protein_coding	472.672	0.11641	0.0721697	1.613	0.106744	0.208907	0.268942	0.0722322	3.7233	0.000196639	0.000951502	0.0783092	0.0733286	1.06792	0.285556	0.412553	-0.290889	0.0722896	-4.02394	5.72317e-05	0.000168431	0.0989883	0.0913802	1.08326	0.278694	0.415297	-0.090346	0.0931758	-0.969629	0.332231	0.464657
ENSG00000143630	hyperpolarization activated cyclic nucleotide gated potassium channel 3 [Source:HGNC Symbol;Acc:HGNC:19183]	HCN3	protein_coding	20.873	-0.238666	0.235404	-1.01386	0.310651	0.473453	-0.332168	0.232738	-1.42722	0.153517	0.30206	-0.498071	0.248349	-2.00553	0.0449066	0.0884805	-0.365369	0.240541	-1.51895	0.128776	0.20092	-0.470497	0.28735	-1.63736	0.101555	0.189138	0.0577876	0.27967	0.206628	0.8363	0.891595
ENSG00000160752	farnesyl diphosphate synthase [Source:HGNC Symbol;Acc:HGNC:3631]	FDPS	protein_coding	489.59	0.350422	0.111869	3.13244	0.00173362	0.00606052	0.247773	0.110913	2.23395	0.0254865	0.0710505	-0.464356	0.114355	-4.06065	4.89355e-05	0.000170254	-0.859085	0.111654	-7.69415	1.4244e-14	9.80459e-14	-0.221129	0.141187	-1.56622	0.117298	0.212139	-0.59444	0.140937	-4.21778	2.46724e-05	0.000107632
ENSG00000116539	ASH1 like histone lysine methyltransferase [Source:HGNC Symbol;Acc:HGNC:19088]	ASH1L	protein_coding	446.333	0.368483	0.10528	3.50004	0.000465187	0.00186397	0.266533	0.105437	2.5279	0.0114748	0.0359823	0.135139	0.106897	1.26419	0.20616	0.318917	0.0804745	0.10498	0.766569	0.443338	0.553552	0.241742	0.132299	1.82725	0.0676625	0.136551	0.119663	0.133158	0.898655	0.368836	0.503089
ENSG00000125459	misato 1, mitochondrial distribution and morphology regulator [Source:HGNC Symbol;Acc:HGNC:29678]	MSTO1	protein_coding	58.0859	0.37131	0.148263	2.5044	0.012266	0.0340287	-0.00208513	0.148956	-0.0139983	0.988831	0.994462	-0.0625354	0.149664	-0.41784	0.676064	0.780184	0.124868	0.148475	0.841006	0.400345	0.510821	-0.0114309	0.185553	-0.0616047	0.950878	0.97142	0.160023	0.1839	0.870158	0.384214	0.518188
ENSG00000183091	nebulin [Source:HGNC Symbol;Acc:HGNC:7720]	NEB	protein_coding	8.62231	-0.120352	0.422564	-0.284814	0.775787	0.86715	-0.023102	0.409291	-0.0564439	0.954988	0.976497	1.17871	0.418859	2.81411	0.0048913	0.0121141	0.189556	0.408056	0.464533	0.642266	0.73485	1.2006	0.460436	2.60754	0.00911953	0.0250164	0.232287	0.460248	0.504699	0.61377	0.725055
ENSG00000180346	tigger transposable element derived 2 [Source:HGNC Symbol;Acc:HGNC:18333]	TIGD2	protein_coding	58.3432	-1.00269	0.187903	-5.33619	9.49197e-08	7.12e-07	-0.490106	0.174575	-2.80743	0.00499387	0.0173226	1.83043	0.186871	9.79513	1.18142e-22	1.97149e-21	1.3863	0.170677	8.12232	4.57338e-16	3.52236e-15	1.20039	0.209863	5.71986	1.0661e-08	1.03702e-07	0.592383	0.20945	2.82828	0.00467988	0.0127647
ENSG00000143622	Ras like without CAAX 1 [Source:HGNC Symbol;Acc:HGNC:10023]	RIT1	protein_coding	821.861	0.342039	0.0791224	4.32291	1.53984e-05	8.16511e-05	0.169705	0.0796804	2.12982	0.0331867	0.0888832	0.0223698	0.080585	0.277592	0.781325	0.860174	-0.831364	0.0806201	-10.3121	6.21196e-25	7.91908e-24	-0.114949	0.0999466	-1.15011	0.2501	0.382834	-0.599988	0.102204	-5.87049	4.34505e-09	3.27701e-08
ENSG00000090776	ephrin B1 [Source:HGNC Symbol;Acc:HGNC:3226]	EFNB1	protein_coding	157.872	-0.112378	0.119031	-0.94411	0.345113	0.510985	-0.320082	0.116719	-2.74234	0.00610035	0.0206236	1.62849	0.117001	13.9186	4.88242e-44	2.44424e-42	0.685361	0.115645	5.92641	3.09622e-09	1.42452e-08	1.19829	0.141831	8.44873	2.945e-17	8.99907e-16	0.530293	0.142466	3.72224	0.000197464	0.00072572
ENSG00000116584	Rho/Rac guanine nucleotide exchange factor 2 [Source:HGNC Symbol;Acc:HGNC:682]	ARHGEF2	protein_coding	1299.19	0.81237	0.0622469	13.0508	6.28974e-39	5.53944e-37	0.986786	0.0621337	15.8817	8.49077e-57	1.32163e-54	-0.572237	0.0633948	-9.02656	1.77154e-19	2.38302e-18	-0.823832	0.0619983	-13.288	2.71846e-40	6.72283e-39	-0.143018	0.0796279	-1.79607	0.0724827	0.144346	0.125666	0.0794392	1.58192	0.113668	0.198386
ENSG00000163479	signal sequence receptor subunit 2 [Source:HGNC Symbol;Acc:HGNC:11324]	SSR2	protein_coding	1090.92	0.208481	0.0677883	3.07547	0.00210173	0.0071838	0.184571	0.0677245	2.72532	0.00642398	0.0215564	0.254706	0.0689292	3.69518	0.000219729	0.000691244	-0.295801	0.0678411	-4.36021	1.29939e-05	4.1598e-05	0.113764	0.0855441	1.32989	0.183554	0.30189	-0.166672	0.0862259	-1.93297	0.05324	0.105664
ENSG00000160803	ubiquilin 4 [Source:HGNC Symbol;Acc:HGNC:1237]	UBQLN4	protein_coding	294.728	-0.231693	0.072091	-3.2139	0.00130946	0.00473416	-0.0530201	0.0715313	-0.741215	0.458563	0.643976	0.300007	0.0733259	4.09142	4.2874e-05	0.00015098	-0.0229109	0.0718173	-0.319016	0.749715	0.820616	0.0815484	0.0901871	0.904213	0.365882	0.508865	0.0190915	0.0915109	0.208625	0.834741	0.890714
ENSG00000116586	late endosomal/lysosomal adaptor, MAPK and MTOR activator 2 [Source:HGNC Symbol;Acc:HGNC:29796]	LAMTOR2	protein_coding	269.346	-0.164311	0.102405	-1.60452	0.1086	0.211509	-0.158712	0.101416	-1.56497	0.117591	0.24659	0.0992894	0.104738	0.947979	0.34314	0.475819	-0.582259	0.10318	-5.64314	1.66978e-08	7.20629e-08	-0.0591778	0.12852	-0.460455	0.64519	0.755107	-0.344342	0.129059	-2.66809	0.00762829	0.019633
ENSG00000160789	lamin A/C [Source:HGNC Symbol;Acc:HGNC:6636]	LMNA	protein_coding	3226.94	-0.213846	0.0946229	-2.25998	0.0238223	0.0602064	-0.149539	0.0949065	-1.57564	0.115108	0.242759	0.548548	0.0967387	5.6704	1.42463e-08	7.57854e-08	0.751355	0.094759	7.92911	2.2072e-15	1.60898e-14	0.219727	0.118224	1.85857	0.0630877	0.128928	1.14917	0.118296	9.71435	2.61911e-22	7.01067e-21
ENSG00000176749	cyclin dependent kinase 5 regulatory subunit 1 [Source:HGNC Symbol;Acc:HGNC:1775]	CDK5R1	protein_coding	13.1219	0.2785	0.323226	0.861629	0.388892	0.555277	-0.544593	0.335289	-1.62425	0.104323	0.225533	1.27634	0.312042	4.09028	4.30851e-05	0.000151666	1.95946	0.320608	6.11169	9.85833e-10	4.7566e-09	1.19637	0.365787	3.27067	0.00107292	0.00382604	1.29212	0.365736	3.53292	0.000410995	0.00141775
ENSG00000163794	urocortin [Source:HGNC Symbol;Acc:HGNC:12516]	UCN	protein_coding	8.5832	-0.197178	0.39891	-0.49429	0.621101	0.759333	-0.528367	0.380856	-1.38731	0.165346	0.318263	0.882155	0.396875	2.22275	0.0262325	0.0552102	0.815598	0.378581	2.15435	0.0312126	0.0578028	1.19608	0.428028	2.7944	0.00519961	0.0153878	0.0251679	0.424669	0.0592647	0.952741	0.971288
ENSG00000160783	polyamine-modulated factor 1 [Source:HGNC Symbol;Acc:HGNC:9112]	PMF1	protein_coding	70.4415	-0.299458	0.150343	-1.99184	0.0463891	0.105929	0.267187	0.148639	1.79756	0.0722463	0.168562	-0.127826	0.155571	-0.821654	0.411274	0.54504	-0.362356	0.149283	-2.4273	0.0152115	0.0302451	-0.389423	0.189684	-2.05301	0.0400719	0.0886712	0.13679	0.188358	0.726224	0.467701	0.598266
ENSG00000148730	eukaryotic translation initiation factor 4E binding protein 2 [Source:HGNC Symbol;Acc:HGNC:3289]	EIF4EBP2	protein_coding	1635.85	-0.422708	0.0475106	-8.89714	5.73066e-19	1.35671e-17	-0.44722	0.0467524	-9.56571	1.11429e-21	3.09445e-20	1.52141	0.0476068	31.9578	4.20829e-224	3.89751e-220	1.22137	0.0461914	26.4414	4.58038e-154	2.49537e-151	1.19387	0.0577415	20.6762	5.67519e-95	2.5449e-91	0.997245	0.0574849	17.348	2.0439e-67	6.88349e-65
ENSG00000198952	SMG5, nonsense mediated mRNA decay factor [Source:HGNC Symbol;Acc:HGNC:24644]	SMG5	protein_coding	1178.99	0.108874	0.0536312	2.03004	0.0423524	0.0983819	0.0441259	0.0537405	0.821092	0.411594	0.601163	-0.0555474	0.054751	-1.01455	0.310322	0.440231	-0.0920195	0.0538248	-1.70961	0.0873379	0.143444	-0.0460991	0.067769	-0.680239	0.496353	0.632097	0.0228313	0.0680758	0.33538	0.737339	0.822012
ENSG00000163472	transmembrane protein 79 [Source:HGNC Symbol;Acc:HGNC:28196]	TMEM79	protein_coding	29.0289	-0.397734	0.189967	-2.09371	0.0362862	0.0865026	-0.268891	0.188383	-1.42736	0.153476	0.30206	-0.203102	0.199482	-1.01815	0.308608	0.438168	-0.011421	0.191174	-0.0597414	0.952362	0.967403	-0.401596	0.23684	-1.69564	0.0899535	0.171612	-0.030067	0.234477	-0.12823	0.897967	0.935755
ENSG00000198715	glycosylated lysosomal membrane protein [Source:HGNC Symbol;Acc:HGNC:29436]	GLMP	protein_coding	706.949	-0.485289	0.0674721	-7.19244	6.36429e-13	8.64686e-12	-0.370119	0.0673379	-5.49644	3.87535e-08	3.331e-07	0.00848414	0.0695897	0.121917	0.902965	0.941281	-0.129627	0.0680385	-1.90519	0.0567549	0.0984982	0.0237249	0.0842767	0.281511	0.778318	0.857958	0.180417	0.0843534	2.13883	0.0324498	0.0694314
ENSG00000163468	chaperonin containing TCP1 subunit 3 [Source:HGNC Symbol;Acc:HGNC:1616]	CCT3	protein_coding	1168.8	0.293226	0.05495	5.33623	9.48973e-08	7.12e-07	0.372423	0.055091	6.76014	1.37855e-11	1.71721e-10	0.188381	0.0557366	3.37985	0.000725253	0.00209283	-0.246335	0.0549812	-4.48035	7.45202e-06	2.44914e-05	0.0807216	0.0696059	1.15969	0.246173	0.378233	-0.0319871	0.0705049	-0.453686	0.650055	0.754352
ENSG00000116604	myocyte enhancer factor 2D [Source:HGNC Symbol;Acc:HGNC:6997]	MEF2D	protein_coding	289.485	0.0510691	0.088996	0.573836	0.566079	0.716248	0.344122	0.0880402	3.90869	9.27994e-05	0.000482573	0.2	0.0902433	2.21623	0.0266756	0.0560282	0.0754961	0.0871648	0.866131	0.386418	0.496506	0.20292	0.111789	1.8152	0.0694927	0.139475	0.381395	0.111453	3.42201	0.000621598	0.00206527
ENSG00000163382	NAD(P)HX epimerase [Source:HGNC Symbol;Acc:HGNC:18453]	NAXE	protein_coding	232.379	-0.108086	0.10294	-1.04999	0.293721	0.455412	-0.20881	0.102858	-2.03007	0.0423496	0.109208	0.293811	0.104584	2.80934	0.00496429	0.0122818	0.861715	0.10146	8.49313	2.0114e-17	1.67977e-16	0.247794	0.128362	1.93044	0.0535526	0.112982	0.739633	0.126839	5.8313	5.49974e-09	4.09123e-08
ENSG00000204991	spire type actin nucleation factor 2 [Source:HGNC Symbol;Acc:HGNC:30623]	SPIRE2	protein_coding	49.8714	-1.36754	0.203072	-6.73425	1.64777e-11	1.92517e-10	-1.49801	0.187314	-7.9973	1.27175e-15	2.26725e-14	1.66379	0.204847	8.12211	4.58148e-16	4.79721e-15	1.58388	0.187242	8.45902	2.69634e-17	2.23066e-16	1.19078	0.211978	5.61748	1.93761e-08	1.81204e-07	0.203645	0.210212	0.96876	0.332665	0.465053
ENSG00000143320	cellular retinoic acid binding protein 2 [Source:HGNC Symbol;Acc:HGNC:2339]	CRABP2	protein_coding	9.7231	0.0223975	0.43278	0.0517526	0.958726	0.97697	-0.803384	0.424077	-1.89443	0.058168	0.141416	0.0937242	0.436132	0.214899	0.829846	0.892328	-3.08234	0.469948	-6.5589	5.42069e-11	2.91543e-10	0.046823	0.479554	0.0976388	0.922219	0.954466	-3.28978	0.49491	-6.64724	2.98648e-11	2.9115e-10
ENSG00000167733	hydroxysteroid 11-beta dehydrogenase 1 like [Source:HGNC Symbol;Acc:HGNC:30419]	HSD11B1L	protein_coding	17.3072	-0.634881	0.306948	-2.06836	0.0386058	0.0912053	-0.855327	0.288517	-2.96456	0.00303117	0.0111935	1.20713	0.303783	3.97366	7.0776e-05	0.000240592	2.26509	0.276938	8.17906	2.86064e-16	2.22918e-15	1.18932	0.327541	3.63106	0.00028226	0.00116148	1.89052	0.310308	6.09238	1.11241e-09	9.01761e-09
ENSG00000143314	mitochondrial ribosomal protein L24 [Source:HGNC Symbol;Acc:HGNC:14037]	MRPL24	protein_coding	135.872	0.00251781	0.118962	0.0211649	0.983114	0.990651	-0.3615	0.119175	-3.03336	0.00241844	0.00914967	-0.279668	0.122205	-2.28851	0.0221077	0.0473302	-0.725024	0.123513	-5.87001	4.35781e-09	1.98134e-08	-0.144161	0.15087	-0.955528	0.339311	0.480888	-1.09654	0.158772	-6.90637	4.97225e-12	5.30536e-11
ENSG00000122641	inhibin beta A subunit [Source:HGNC Symbol;Acc:HGNC:6066]	INHBA	protein_coding	1097.68	3.91768	0.295768	13.2458	4.77368e-40	4.26924e-38	5.48527	0.30043	18.2581	1.78542e-74	5.70196e-72	-3.27482	0.300482	-10.8985	1.17113e-27	2.6199e-26	-5.822	0.301461	-19.3126	4.20732e-83	4.1017e-81	-0.806671	0.354877	-2.2731	0.02302	0.0553721	-1.21797	0.37645	-3.23541	0.00121467	0.00379031
ENSG00000143294	papillary renal cell carcinoma (translocation-associated) [Source:HGNC Symbol;Acc:HGNC:9343]	PRCC	protein_coding	279.794	0.309934	0.0811334	3.82005	0.000133424	0.000594177	0.227704	0.0816378	2.7892	0.0052838	0.0181952	0.0321711	0.0818962	0.392827	0.694447	0.7945	0.116223	0.080761	1.4391	0.150121	0.228751	0.0833268	0.103359	0.806185	0.420136	0.562597	0.157543	0.104447	1.50835	0.131464	0.223296
ENSG00000246922	ubiquitin associated protein 1 like [Source:HGNC Symbol;Acc:HGNC:40028]	UBAP1L	protein_coding	38.7417	0.0408775	0.215608	0.189592	0.849629	0.911912	0.09582	0.215369	0.444912	0.656384	0.80141	0.96462	0.212898	4.5309	5.8732e-06	2.33203e-05	1.01148	0.207068	4.88475	1.03559e-06	3.73051e-06	1.18856	0.24727	4.80673	1.53419e-06	1.02148e-05	1.08716	0.249295	4.36095	1.29498e-05	5.89214e-05
ENSG00000114251	Wnt family member 5A [Source:HGNC Symbol;Acc:HGNC:12784]	WNT5A	protein_coding	106.575	3.88745	0.322264	12.0629	1.65746e-33	1.0457e-31	4.49745	0.32017	14.0471	8.03014e-45	7.08297e-43	-2.77585	0.318069	-8.72722	2.61007e-18	3.21665e-17	-0.611163	0.301069	-2.02998	0.0423589	0.0759622	-0.259891	0.410562	-0.633013	0.526725	0.658779	1.26913	0.390528	3.24978	0.00115494	0.00362162
ENSG00000010810	FYN proto-oncogene, Src family tyrosine kinase [Source:HGNC Symbol;Acc:HGNC:4037]	FYN	protein_coding	139.551	0.134786	0.187934	0.717202	0.473249	0.634927	0.317851	0.185808	1.71065	0.0871464	0.195923	1.27815	0.18763	6.81208	9.61989e-12	7.08225e-11	2.06113	0.180943	11.3911	4.63351e-30	7.58855e-29	1.18737	0.227221	5.22562	1.73576e-07	1.37702e-06	1.56727	0.225193	6.95967	3.41067e-12	3.73159e-11
ENSG00000163534	Fc receptor like 1 [Source:HGNC Symbol;Acc:HGNC:18509]	FCRL1	protein_coding	5.9736	-0.179579	0.3862	-0.46499	0.641939	0.774361	-0.751454	0.382716	-1.96348	0.0495909	0.124367	0.0694221	0.395488	0.175535	0.860659	0.913716	-1.38855	0.426713	-3.25406	0.0011377	0.0027754	0.0333379	0.433063	0.0769817	0.938638	0.963976	-0.486765	0.432694	-1.12496	0.260604	0.385065
ENSG00000105011	anti-silencing function 1B histone chaperone [Source:HGNC Symbol;Acc:HGNC:20996]	ASF1B	protein_coding	29.9398	-0.582495	0.239598	-2.43113	0.0150517	0.0406834	0.13282	0.226019	0.58765	0.556767	0.726677	1.89746	0.232125	8.17431	2.97575e-16	3.18244e-15	1.66671	0.212022	7.86104	3.80949e-15	2.7234e-14	1.18577	0.266736	4.44547	8.76995e-06	5.03381e-05	2.00296	0.259371	7.72237	1.14183e-14	1.59503e-13
ENSG00000185697	MYB proto-oncogene like 1 [Source:HGNC Symbol;Acc:HGNC:7547]	MYBL1	protein_coding	5.07681	-0.710864	0.476542	-1.49171	0.135775	0.253001	-0.607979	0.469544	-1.29483	0.195379	0.360123	2.03166	0.467451	4.34625	1.38484e-05	5.24032e-05	2.71816	0.451022	6.02668	1.67365e-09	7.9145e-09	1.18485	0.493316	2.4018	0.0163145	0.0412741	1.76204	0.488711	3.60548	0.000311571	0.00110391
ENSG00000088826	spermine oxidase [Source:HGNC Symbol;Acc:HGNC:15862]	SMOX	protein_coding	31.3521	0.572915	0.257904	2.22143	0.026322	0.0656725	0.972945	0.256431	3.79418	0.000148133	0.000733456	1.8465	0.246305	7.4968	6.53929e-14	5.81504e-13	0.484644	0.244192	1.98469	0.0471794	0.0836112	1.18457	0.308771	3.83641	0.000124847	0.000554715	0.943281	0.316438	2.98093	0.00287373	0.00823484
ENSG00000203757	olfactory receptor family 6 subfamily K member 3 [Source:HGNC Symbol;Acc:HGNC:15030]	OR6K3	protein_coding	5.59014	-0.682191	0.404459	-1.68668	0.0916658	0.18521	-1.73424	0.447781	-3.87295	0.000107525	0.00055156	0.395852	0.412054	0.96068	0.336713	0.469331	-0.290435	0.484424	-0.599548	0.548807	0.65281	-0.620265	0.453213	-1.36859	0.171126	0.285986	-1.46748	0.484145	-3.03106	0.00243695	0.00710411
ENSG00000157933	SKI proto-oncogene [Source:HGNC Symbol;Acc:HGNC:10896]	SKI	protein_coding	483.634	-1.02304	0.0941689	-10.8639	1.7136e-27	7.94945e-26	-0.439677	0.0913034	-4.81556	1.46785e-06	1.01984e-05	2.09067	0.0948185	22.0491	9.73441e-108	4.50776e-105	0.922293	0.0907399	10.1641	2.86641e-24	3.50459e-23	1.18285	0.11255	10.5095	7.80693e-26	5.66935e-24	0.698273	0.112654	6.19838	5.70466e-10	4.8162e-09
ENSG00000108352	Rap guanine nucleotide exchange factor like 1 [Source:HGNC Symbol;Acc:HGNC:17428]	RAPGEFL1	protein_coding	46.1091	-0.0946673	0.16541	-0.57232	0.567105	0.716768	-0.0890053	0.164414	-0.541349	0.588267	0.752051	1.0529	0.162088	6.49582	8.25807e-11	5.56436e-10	0.200547	0.163782	1.22447	0.220774	0.315735	1.18189	0.191199	6.18147	6.35063e-10	7.42577e-09	0.253128	0.200986	1.25943	0.207874	0.322372
ENSG00000275993	Homo sapiens serine/threonine-protein kinase SIK1 (LOC102724428), mRNA. [Source:RefSeq mRNA;Acc:NM_001320643]	CH507-42P11.8	protein_coding	9.39491	0.8566	0.367069	2.33362	0.0196156	0.0511141	0.564459	0.362638	1.55653	0.119581	0.250113	0.939675	0.350277	2.68266	0.00730386	0.0173961	1.18275	0.341993	3.45839	0.000543409	0.0013978	1.17725	0.423384	2.78058	0.00542626	0.0159637	0.691477	0.426025	1.62309	0.10457	0.185567
ENSG00000233822	histone cluster 1, H2bn [Source:HGNC Symbol;Acc:HGNC:4749]	HIST1H2BN	protein_coding	8.23103	-0.331945	0.378516	-0.876964	0.380506	0.547221	0.254598	0.377449	0.674522	0.499979	0.679266	1.44071	0.369173	3.90253	9.51939e-05	0.000317536	1.90275	0.35026	5.43239	5.56031e-08	2.27912e-07	1.17452	0.410036	2.86444	0.00417752	0.0127219	1.53085	0.416656	3.67412	0.000238667	0.000864286
ENSG00000188004	chromosome 1 open reading frame 204 [Source:HGNC Symbol;Acc:HGNC:27647]	C1orf204	protein_coding	12.6316	-1.65779	0.344375	-4.81391	1.48006e-06	9.34189e-06	-0.515581	0.325458	-1.58417	0.113154	0.239537	-0.212524	0.383191	-0.554617	0.579157	0.70006	1.01516	0.320897	3.16349	0.00155887	0.00372245	-0.646261	0.37075	-1.74312	0.0813127	0.15831	0.962519	0.359698	2.67591	0.00745265	0.0192425
ENSG00000162413	kelch like family member 21 [Source:HGNC Symbol;Acc:HGNC:29041]	KLHL21	protein_coding	839.8	-0.414729	0.0999093	-4.15106	3.30942e-05	0.000164806	-0.22	0.100268	-2.19413	0.0282262	0.0776178	1.57796	0.101293	15.5781	1.02505e-54	9.12839e-53	1.75846	0.0990716	17.7494	1.7436e-70	1.19176e-68	1.17365	0.122973	9.54394	1.37513e-21	6.66639e-20	1.32487	0.12344	10.7329	7.1331e-27	2.62677e-25
ENSG00000162723	SLAM family member 9 [Source:HGNC Symbol;Acc:HGNC:18430]	SLAMF9	protein_coding	21.824	-0.112597	0.258272	-0.435965	0.662862	0.789989	0.294317	0.260902	1.12808	0.259288	0.439345	0.254484	0.261291	0.973949	0.330082	0.46221	-2.04728	0.289095	-7.08169	1.42407e-12	8.58658e-12	0.133986	0.311038	0.430771	0.666635	0.772033	-1.07337	0.344065	-3.11968	0.00181049	0.0054441
ENSG00000088899	leucine zipper tumor suppressor family member 3 [Source:HGNC Symbol;Acc:HGNC:30139]	LZTS3	protein_coding	65.2721	0.679482	0.177989	3.81755	0.000134782	0.000599762	0.726072	0.189341	3.83474	0.000125698	0.000635282	0.598392	0.171181	3.49568	0.000472861	0.0014032	2.71948	0.167239	16.261	1.8663e-59	9.00249e-58	1.17104	0.213024	5.49719	3.85883e-08	3.41591e-07	2.72245	0.214256	12.7065	5.43997e-37	3.99859e-35
ENSG00000183723	CKLF like MARVEL transmembrane domain containing 4 [Source:HGNC Symbol;Acc:HGNC:19175]	CMTM4	protein_coding	28.2759	-0.478567	0.217408	-2.20124	0.0277193	0.0687435	-0.444686	0.20802	-2.1377	0.032541	0.087483	1.47859	0.211771	6.98204	2.90915e-12	2.2378e-11	1.6472	0.199141	8.27155	1.32232e-16	1.04986e-15	1.17095	0.247238	4.73613	2.17842e-06	1.41625e-05	1.17219	0.242432	4.83516	1.33041e-06	7.10589e-06
ENSG00000177807	potassium voltage-gated channel subfamily J member 10 [Source:HGNC Symbol;Acc:HGNC:6256]	KCNJ10	protein_coding	9.72082	-0.812707	0.529294	-1.53546	0.124672	0.236244	1.01106	0.519551	1.94602	0.0516521	0.128199	-0.479261	0.537333	-0.891924	0.372433	0.505953	-2.68455	0.52772	-5.08708	3.63623e-07	1.37289e-06	-1.15566	0.533723	-2.16528	0.0303659	0.0701085	-0.443878	0.534421	-0.830576	0.406213	0.539801
ENSG00000162729	immunoglobulin superfamily member 8 [Source:HGNC Symbol;Acc:HGNC:17813]	IGSF8	protein_coding	264.684	0.290791	0.112966	2.57416	0.0100485	0.0287171	0.178523	0.112358	1.58888	0.112088	0.237825	-0.58006	0.115758	-5.01098	5.41533e-07	2.42642e-06	-0.622368	0.113205	-5.49771	3.84761e-08	1.603e-07	-0.173635	0.143617	-1.20901	0.226658	0.355071	-0.498932	0.144646	-3.44933	0.000561975	0.00188748
ENSG00000074935	tubulin epsilon 1 [Source:HGNC Symbol;Acc:HGNC:20775]	TUBE1	protein_coding	104.511	0.344362	0.134198	2.56607	0.0102859	0.0292798	0.765959	0.130948	5.84933	4.93549e-09	4.72211e-08	0.677997	0.132423	5.11992	3.05658e-07	1.40454e-06	-0.314311	0.128902	-2.43838	0.0147534	0.0293909	1.16689	0.16261	7.17602	7.17683e-13	1.30294e-11	0.579154	0.165279	3.50409	0.000458172	0.00156351
ENSG00000162735	peroxisomal biogenesis factor 19 [Source:HGNC Symbol;Acc:HGNC:9713]	PEX19	protein_coding	502.027	-0.20579	0.0599749	-3.43128	0.000600744	0.00235227	-0.116768	0.0595155	-1.96197	0.0497659	0.124721	-0.0676116	0.0617838	-1.09433	0.273812	0.398916	-0.186244	0.060169	-3.09535	0.00196579	0.00461792	-0.0743802	0.0755372	-0.984683	0.32478	0.465748	-0.288168	0.076649	-3.75958	0.000170198	0.000633556
ENSG00000122218	coatomer protein complex subunit alpha [Source:HGNC Symbol;Acc:HGNC:2230]	COPA	protein_coding	1915.15	0.227342	0.0686998	3.30921	0.000935582	0.00349911	0.00430495	0.0686143	0.0627412	0.949973	0.974086	-0.269897	0.0702869	-3.83993	0.00012307	0.000403975	0.0798633	0.0685895	1.16437	0.244276	0.343667	-0.0640456	0.0866098	-0.739473	0.45962	0.598675	0.0152999	0.0864347	0.177011	0.8595	0.907772
ENSG00000162736	nicastrin [Source:HGNC Symbol;Acc:HGNC:17091]	NCSTN	protein_coding	1470.53	-0.0930909	0.0613085	-1.5184	0.128914	0.242455	0.0211605	0.0609812	0.347001	0.728591	0.848625	-0.0424572	0.062778	-0.676307	0.498845	0.629093	-0.207101	0.0611195	-3.38847	0.000702849	0.00177587	0.109954	0.077042	1.42719	0.153524	0.26291	-0.214977	0.0773259	-2.78014	0.00543347	0.0145441
ENSG00000137331	immediate early response 3 [Source:HGNC Symbol;Acc:HGNC:5392]	IER3	protein_coding	1960.1	3.87283	0.158263	24.4709	3.01425e-132	4.75429e-129	3.80669	0.159827	23.8175	2.19942e-125	4.52665e-122	-0.00315791	0.159944	-0.0197438	0.984248	0.991258	-0.339769	0.156752	-2.16755	0.0301928	0.0561507	-0.434117	0.199439	-2.17669	0.0295037	0.0684173	0.975312	0.199717	4.88346	1.04238e-06	5.65387e-06
ENSG00000166839	ankyrin repeat and death domain containing 1A [Source:HGNC Symbol;Acc:HGNC:28002]	ANKDD1A	protein_coding	39.7419	-0.712433	0.184135	-3.86909	0.000109244	0.000493107	-0.264856	0.184923	-1.43224	0.152074	0.299922	1.24516	0.184595	6.74536	1.52643e-11	1.10446e-10	0.398866	0.184105	2.16651	0.030272	0.0562755	1.16167	0.21082	5.51025	3.58325e-08	3.1913e-07	-0.0819136	0.22962	-0.356735	0.72129	0.809599
ENSG00000164070	heat shock protein family A (Hsp70) member 4 like [Source:HGNC Symbol;Acc:HGNC:17041]	HSPA4L	protein_coding	6.62935	0.216607	0.443904	0.487959	0.625579	0.762371	0.418067	0.445524	0.938372	0.348053	0.536133	0.499725	0.440982	1.13321	0.257126	0.379472	1.25681	0.428931	2.93011	0.00338844	0.00762532	1.15675	0.478992	2.41496	0.015737	0.0400219	1.71841	0.480384	3.57717	0.000347334	0.00121919
ENSG00000081041	C-X-C motif chemokine ligand 2 [Source:HGNC Symbol;Acc:HGNC:4603]	CXCL2	protein_coding	2172.02	3.85873	0.228592	16.8804	6.27207e-64	1.53268e-61	3.15489	0.229714	13.734	6.35328e-43	5.1166e-41	1.26147	0.231699	5.44441	5.1976e-08	2.59712e-07	0.0716776	0.227322	0.315314	0.752523	0.822699	-0.00892891	0.279429	-0.0319541	0.974509	0.985664	-0.120674	0.282207	-0.427606	0.668938	0.76984
ENSG00000215845	thiosulfate sulfurtransferase like domain containing 1 [Source:HGNC Symbol;Acc:HGNC:35410]	TSTD1	protein_coding	50.0212	0.106675	0.194299	0.549027	0.582987	0.729359	-0.696949	0.186388	-3.73923	0.000184582	0.000897377	0.377971	0.194321	1.94509	0.0517643	0.100265	0.765548	0.186182	4.11183	3.92539e-05	0.000118575	0.407219	0.237134	1.71726	0.0859321	0.165258	0.189261	0.226736	0.834722	0.403874	0.537314
ENSG00000158773	upstream transcription factor 1 [Source:HGNC Symbol;Acc:HGNC:12593]	USF1	protein_coding	517.038	0.223463	0.0671591	3.32737	0.000876713	0.00330601	0.159615	0.0669475	2.38419	0.017117	0.0506482	-0.692531	0.0695668	-9.9549	2.40063e-23	4.18708e-22	-0.62311	0.0678659	-9.1815	4.25142e-20	4.13815e-19	-0.167317	0.0857134	-1.95205	0.0509326	0.108471	-0.437922	0.0868692	-5.04117	4.62702e-07	2.64526e-06
ENSG00000143256	prefoldin subunit 2 [Source:HGNC Symbol;Acc:HGNC:8867]	PFDN2	protein_coding	215.949	0.449898	0.113435	3.96614	7.3047e-05	0.000340324	0.517203	0.114134	4.53155	5.85536e-06	3.73738e-05	0.117718	0.114587	1.02732	0.304269	0.433437	-0.621473	0.114494	-5.42801	5.69866e-08	2.33377e-07	-0.111667	0.144347	-0.7736	0.439168	0.57943	-0.0182275	0.146245	-0.124637	0.900811	0.938033
ENSG00000204103	MAF bZIP transcription factor B [Source:HGNC Symbol;Acc:HGNC:6408]	MAFB	protein_coding	1623.63	0.491758	0.13304	3.69633	0.000218741	0.000931553	0.0341611	0.133061	0.256733	0.797385	0.89029	1.39678	0.135461	10.3113	6.26555e-25	1.18789e-23	0.859426	0.132746	6.47423	9.52982e-11	5.03195e-10	1.15493	0.165216	6.9904	2.74101e-12	4.52479e-11	1.01699	0.165155	6.15777	7.3775e-10	6.12521e-09
ENSG00000106415	glucocorticoid induced 1 [Source:HGNC Symbol;Acc:HGNC:18713]	GLCCI1	protein_coding	34.8091	-0.444894	0.198747	-2.23849	0.0251889	0.0632274	-0.30673	0.191506	-1.60167	0.109228	0.233306	1.2812	0.195172	6.56446	5.22227e-11	3.59733e-10	1.24493	0.184575	6.74484	1.53193e-11	8.62227e-11	1.15368	0.226171	5.1009	3.38041e-07	2.55361e-06	1.3072	0.222434	5.8768	4.18284e-09	3.16248e-08
ENSG00000135469	coenzyme Q10A [Source:HGNC Symbol;Acc:HGNC:26515]	COQ10A	protein_coding	34.6056	-0.342558	0.207225	-1.65307	0.0983168	0.195843	0.534348	0.204545	2.61237	0.00899157	0.0290512	1.20994	0.204471	5.91741	3.27051e-09	1.86527e-08	0.448934	0.195269	2.29905	0.021502	0.0414316	1.15102	0.236046	4.87625	1.08123e-06	7.39667e-06	0.783619	0.247392	3.16753	0.00153742	0.0047086
ENSG00000143224	protoporphyrinogen oxidase [Source:HGNC Symbol;Acc:HGNC:9280]	PPOX	protein_coding	75.2431	-0.674655	0.144044	-4.68369	2.81756e-06	1.69798e-05	-0.460652	0.138163	-3.33413	0.000855666	0.00359074	0.0174506	0.15186	0.114912	0.908515	0.94486	0.685368	0.137367	4.98933	6.05886e-07	2.23295e-06	-0.0686609	0.173324	-0.396142	0.692001	0.792417	0.558248	0.16655	3.35183	0.000802778	0.00260555
ENSG00000054690	pleckstrin homology, MyTH4 and FERM domain containing H1 [Source:HGNC Symbol;Acc:HGNC:17733]	PLEKHH1	protein_coding	10.4461	-0.166471	0.367382	-0.453127	0.650457	0.780945	-0.519406	0.363009	-1.43084	0.152477	0.300557	0.704253	0.367734	1.91511	0.0554779	0.106323	1.18692	0.357607	3.31905	0.00090324	0.00224152	1.15077	0.408677	2.81583	0.00486511	0.0145152	0.64896	0.407928	1.59087	0.111639	0.195609
ENSG00000243364	ephrin A4 [Source:HGNC Symbol;Acc:HGNC:3224]	EFNA4	protein_coding	33.8435	-0.637459	0.194574	-3.27618	0.00105222	0.00389088	-0.236301	0.187481	-1.26039	0.207527	0.376367	1.24948	0.193181	6.46793	9.93513e-11	6.63883e-10	-0.0922906	0.191429	-0.482114	0.629725	0.723823	1.1478	0.217518	5.27682	1.31446e-07	1.06205e-06	0.184762	0.228178	0.809727	0.418097	0.551596
ENSG00000165030	nuclear factor, interleukin 3 regulated [Source:HGNC Symbol;Acc:HGNC:7787]	NFIL3	protein_coding	294.458	0.195795	0.101245	1.93386	0.0531304	0.118424	0.766153	0.0994529	7.70368	1.32204e-14	2.15755e-13	1.30108	0.100067	13.0021	1.19064e-38	4.64298e-37	0.80935	0.0961195	8.42025	3.7569e-17	3.0683e-16	1.14683	0.12367	9.27329	1.80486e-20	7.93474e-19	0.788975	0.124978	6.31292	2.73812e-10	2.4163e-09
ENSG00000185522	lamin tail domain containing 2 [Source:HGNC Symbol;Acc:HGNC:28561]	LMNTD2	protein_coding	14.4421	-0.247801	0.322195	-0.769104	0.441831	0.605798	-0.0748057	0.287664	-0.260045	0.794829	0.888725	-0.0191728	0.333904	-0.0574201	0.954211	0.973229	0.717358	0.281944	2.54433	0.0109487	0.0223499	1.14368	0.348374	3.28291	0.00102742	0.00367913	0.910449	0.33035	2.75601	0.00585103	0.0155359
ENSG00000143252	succinate dehydrogenase complex subunit C [Source:HGNC Symbol;Acc:HGNC:10682]	SDHC	protein_coding	908.186	0.056936	0.0526821	1.08075	0.279809	0.439842	-0.150698	0.051993	-2.89843	0.00375038	0.0134864	-0.0643992	0.0538112	-1.19676	0.231399	0.34921	0.0962062	0.0520775	1.84736	0.0646944	0.110222	0.129592	0.0665948	1.94598	0.0516569	0.109601	-0.122367	0.066345	-1.8444	0.0651247	0.125252
ENSG00000143226	Fc fragment of IgG receptor IIa [Source:HGNC Symbol;Acc:HGNC:3616]	FCGR2A	protein_coding	695.261	1.00766	0.176333	5.71451	1.10018e-08	9.30673e-08	1.30063	0.175795	7.39859	1.37638e-13	2.05436e-12	-0.578161	0.179924	-3.21337	0.00131189	0.00362255	-1.76024	0.176096	-9.99593	1.58787e-23	1.87697e-22	0.00714289	0.218231	0.0327309	0.973889	0.985315	-0.920244	0.218881	-4.20432	2.6187e-05	0.000113597
ENSG00000173110	heat shock protein family A (Hsp70) member 6 [Source:HGNC Symbol;Acc:HGNC:5239]	HSPA6	protein_coding	86.4379	0.467397	0.316863	1.47508	0.140192	0.259504	0.351378	0.320104	1.0977	0.272336	0.454253	0.235908	0.32189	0.732884	0.463629	0.596541	-1.04853	0.322881	-3.24741	0.00116462	0.00283697	0.347383	0.372575	0.932385	0.351138	0.493561	-0.430604	0.379219	-1.1355	0.256165	0.380226
ENSG00000203747	Fc fragment of IgG receptor IIIa [Source:HGNC Symbol;Acc:HGNC:3619]	FCGR3A	protein_coding	1923.05	-0.434098	0.176586	-2.45828	0.0139606	0.0380784	-0.380888	0.176676	-2.15586	0.0310949	0.0842926	0.286877	0.180521	1.58916	0.112025	0.193792	-1.32867	0.177314	-7.49331	6.71568e-14	4.42213e-13	0.0546519	0.217577	0.251184	0.801672	0.872865	-1.15042	0.218436	-5.26663	1.38948e-07	8.51666e-07
ENSG00000072694	Fc fragment of IgG receptor IIb [Source:HGNC Symbol;Acc:HGNC:3618]	FCGR2B	protein_coding	24.1417	-0.732487	0.339994	-2.15441	0.0312081	0.0760808	-1.11647	0.323522	-3.45099	0.000558528	0.00244346	0.62955	0.347116	1.81366	0.0697302	0.129421	-1.24866	0.343496	-3.63515	0.000277814	0.000743848	-0.930965	0.407469	-2.28475	0.0223275	0.053996	-1.57827	0.394597	-3.9997	6.34221e-05	0.000256331
ENSG00000070759	testis-specific kinase 2 [Source:HGNC Symbol;Acc:HGNC:11732]	TESK2	protein_coding	121.156	-0.593485	0.129783	-4.57289	4.81039e-06	2.78386e-05	-1.49456	0.136902	-10.917	9.55887e-28	3.71973e-26	1.32803	0.129847	10.2277	1.49092e-24	2.76439e-23	1.88108	0.13566	13.8661	1.01648e-43	2.92818e-42	1.14332	0.152401	7.50206	6.28205e-14	1.30117e-12	1.15058	0.152762	7.53182	5.0037e-14	6.51325e-13
ENSG00000162747	Fc fragment of IgG receptor IIIb [Source:HGNC Symbol;Acc:HGNC:3620]	FCGR3B	protein_coding	10.0452	-0.313492	0.341737	-0.917348	0.35896	0.525451	0.088466	0.339385	0.260665	0.794351	0.888552	-0.184917	0.35443	-0.52173	0.601858	0.719797	-1.81646	0.371773	-4.88595	1.02934e-06	3.71015e-06	-0.623843	0.413018	-1.51045	0.130929	0.231468	-1.55522	0.439586	-3.53793	0.000403279	0.00139338
ENSG00000164938	tumor protein p53 inducible nuclear protein 1 [Source:HGNC Symbol;Acc:HGNC:18022]	TP53INP1	protein_coding	336.109	-0.483203	0.0884228	-5.46469	4.63709e-08	3.63057e-07	-0.497601	0.0864503	-5.75592	8.61723e-09	8.02498e-08	1.12025	0.0887455	12.6232	1.5726e-36	5.53789e-35	1.15225	0.0852363	13.5183	1.22006e-41	3.24236e-40	1.14118	0.105866	10.7795	4.30339e-27	3.54083e-25	1.21225	0.104575	11.5922	4.51268e-31	2.27142e-29
ENSG00000118217	activating transcription factor 6 [Source:HGNC Symbol;Acc:HGNC:791]	ATF6	protein_coding	767.399	0.0337729	0.0471	0.717047	0.473345	0.635003	0.134142	0.0471008	2.84797	0.00439992	0.0155326	0.048126	0.047942	1.00384	0.315456	0.445639	-0.182936	0.0472256	-3.87367	0.00010721	0.000303879	-0.0901067	0.0602617	-1.49526	0.134847	0.237226	-0.22123	0.0616656	-3.58758	0.000333764	0.00117467
ENSG00000131437	kinesin family member 3A [Source:HGNC Symbol;Acc:HGNC:6319]	KIF3A	protein_coding	115.406	0.00798291	0.14032	0.0568909	0.954632	0.974337	0.616701	0.14088	4.3775	1.20047e-05	7.29058e-05	1.43163	0.137229	10.4324	1.76359e-25	3.48263e-24	1.46265	0.132199	11.064	1.87639e-28	2.87718e-27	1.14099	0.168212	6.78306	1.17657e-11	1.77346e-10	1.73695	0.169677	10.2368	1.35628e-24	4.29441e-23
ENSG00000152332	U2AF homology motif (UHM) kinase 1 [Source:HGNC Symbol;Acc:HGNC:19683]	UHMK1	protein_coding	1260.73	0.0326647	0.0803322	0.40662	0.684287	0.805836	0.0743889	0.080204	0.927496	0.353669	0.542123	-0.00991326	0.0820685	-0.120793	0.903855	0.941679	-0.43602	0.0804317	-5.421	5.92678e-08	2.42397e-07	0.14726	0.101024	1.45767	0.144932	0.250954	-0.13036	0.101453	-1.28493	0.198815	0.311451
ENSG00000117143	UDP-N-acetylglucosamine pyrophosphorylase 1 [Source:HGNC Symbol;Acc:HGNC:12457]	UAP1	protein_coding	184.18	1.0778	0.0867606	12.4226	1.96934e-35	1.45396e-33	0.262124	0.0888675	2.94961	0.00318177	0.0116751	0.11953	0.0844477	1.41543	0.156943	0.255289	-0.1081	0.0883044	-1.22418	0.220885	0.315867	0.0829121	0.113916	0.727836	0.466714	0.604875	0.103714	0.114829	0.903201	0.366419	0.500677
ENSG00000132196	hydroxysteroid 17-beta dehydrogenase 7 [Source:HGNC Symbol;Acc:HGNC:5215]	HSD17B7	protein_coding	81.6559	0.1742	0.159905	1.0894	0.275977	0.435607	0.221131	0.157493	1.40407	0.160299	0.311173	-0.653629	0.165755	-3.94336	8.03494e-05	0.000270947	-0.714768	0.159903	-4.47	7.82202e-06	2.56574e-05	-0.382061	0.202381	-1.88783	0.0590488	0.122219	-0.262094	0.19986	-1.31139	0.189726	0.300111
ENSG00000166192	SUMO/sentrin peptidase family member, NEDD8 specific [Source:HGNC Symbol;Acc:HGNC:22992]	SENP8	protein_coding	24.1032	-0.243651	0.271989	-0.895813	0.370352	0.537124	-0.285046	0.266609	-1.06915	0.285001	0.46921	0.919621	0.271416	3.38823	0.000703451	0.00203499	1.18741	0.260682	4.55502	5.23803e-06	1.74755e-05	1.13977	0.312618	3.64588	0.000266482	0.0011027	0.893207	0.311528	2.86718	0.00414152	0.011472
ENSG00000143198	microsomal glutathione S-transferase 3 [Source:HGNC Symbol;Acc:HGNC:7064]	MGST3	protein_coding	1165.26	-0.0616188	0.0673383	-0.915063	0.360158	0.526547	-0.506422	0.0675495	-7.49705	6.52686e-14	1.00916e-12	0.286373	0.0687043	4.1682	3.07017e-05	0.000110489	0.225086	0.0678138	3.31917	0.000902842	0.00224083	0.102931	0.0844204	1.21926	0.222745	0.350128	-0.0559123	0.0846523	-0.660494	0.508937	0.635545
ENSG00000212719	chromosome 17 open reading frame 51 [Source:HGNC Symbol;Acc:HGNC:27904]	C17orf51	protein_coding	74.842	-0.703551	0.148677	-4.73208	2.22235e-06	1.36247e-05	-0.480182	0.145761	-3.29431	0.000986646	0.00408224	1.5996	0.146758	10.8996	1.15803e-27	2.59374e-26	1.39491	0.141051	9.8894	4.62789e-23	5.34096e-22	1.13917	0.168323	6.76774	1.30814e-11	1.95697e-10	1.04722	0.169755	6.16897	6.87342e-10	5.72981e-09
ENSG00000143183	transmembrane and coiled-coil domains 1 [Source:HGNC Symbol;Acc:HGNC:18188]	TMCO1	protein_coding	522.441	0.0857217	0.0697999	1.22811	0.219407	0.366206	0.0773841	0.0698929	1.10718	0.268216	0.449628	0.00385823	0.0711025	0.0542629	0.956726	0.974937	-0.140617	0.0700184	-2.00828	0.0446134	0.0795279	-0.118993	0.0889964	-1.33706	0.181204	0.299067	-0.159743	0.0899706	-1.7755	0.0758153	0.142181
ENSG00000175602	coiled-coil domain containing 85B [Source:HGNC Symbol;Acc:HGNC:24926]	CCDC85B	protein_coding	103.175	-1.08768	0.203161	-5.35379	8.61286e-08	6.51977e-07	-1.25117	0.197402	-6.3382	2.32465e-10	2.56766e-09	2.5085	0.202974	12.3587	4.37259e-35	1.42846e-33	1.93433	0.195719	9.88322	4.92234e-23	5.67724e-22	1.13777	0.232437	4.89497	9.83211e-07	6.78302e-06	1.06093	0.230034	4.61206	3.9869e-06	1.95887e-05
ENSG00000143179	uridine-cytidine kinase 2 [Source:HGNC Symbol;Acc:HGNC:12562]	UCK2	protein_coding	58.6162	-0.234075	0.171179	-1.36742	0.171492	0.303549	0.287045	0.167257	1.71619	0.0861272	0.193915	0.534693	0.172705	3.09599	0.00196154	0.00524598	-0.651349	0.169272	-3.84795	0.000119109	0.000335604	-0.00665258	0.215293	-0.0309001	0.975349	0.986071	-0.799216	0.227257	-3.51679	0.000436797	0.00149746
ENSG00000106077	abhydrolase domain containing 11 [Source:HGNC Symbol;Acc:HGNC:16407]	ABHD11	protein_coding	92.0726	-0.270629	0.13943	-1.94096	0.0522633	0.116851	0.163423	0.137245	1.19074	0.233755	0.409094	1.20929	0.137886	8.77017	1.7839e-18	2.22813e-17	0.871718	0.132174	6.59521	4.24655e-11	2.30739e-10	1.13742	0.162565	6.99673	2.61999e-12	4.34734e-11	0.945052	0.165268	5.71829	1.07599e-08	7.71139e-08
ENSG00000258315	chromosome 17 open reading frame 49 [Source:HGNC Symbol;Acc:HGNC:28737]	C17orf49	protein_coding	22.1827	0.507249	0.263366	1.92603	0.054101	0.120232	1.07735	0.27636	3.89837	9.68417e-05	0.000501622	1.15048	0.250252	4.59727	4.28059e-06	1.73045e-05	1.26721	0.244585	5.18104	2.20651e-07	8.52726e-07	1.13712	0.298473	3.8098	0.000139077	0.000610529	1.68538	0.311715	5.40678	6.41664e-08	4.14709e-07
ENSG00000143167	glycoprotein A33 [Source:HGNC Symbol;Acc:HGNC:4445]	GPA33	protein_coding	38.0365	-0.98588	0.286184	-3.44492	0.000571239	0.00224892	-2.18725	0.282566	-7.74067	9.88958e-15	1.63121e-13	-0.716621	0.305091	-2.34887	0.0188303	0.0410008	-2.84878	0.342296	-8.32256	8.60825e-17	6.90861e-16	-0.658254	0.343152	-1.91826	0.0550784	0.115684	-3.283	0.362393	-9.05921	1.31397e-19	2.8235e-18
ENSG00000184992	BRI3 binding protein [Source:HGNC Symbol;Acc:HGNC:14251]	BRI3BP	protein_coding	305.151	-1.10437	0.0978467	-11.2867	1.52667e-29	8.02659e-28	-0.759833	0.0933112	-8.14301	3.85586e-16	7.25834e-15	1.64521	0.0984104	16.7178	9.72172e-63	1.2005e-60	1.29129	0.0924003	13.975	2.21527e-44	6.56534e-43	1.13369	0.114544	9.89741	4.27213e-23	2.33625e-21	0.791952	0.113774	6.96076	3.38449e-12	3.70513e-11
ENSG00000130522	JunD proto-oncogene, AP-1 transcription factor subunit [Source:HGNC Symbol;Acc:HGNC:6206]	JUND	protein_coding	872.727	0.159381	0.121428	1.31255	0.189333	0.327576	0.225306	0.120993	1.86214	0.0625834	0.150179	1.58565	0.122933	12.8985	4.58861e-38	1.72403e-36	1.28874	0.120035	10.7364	6.87048e-27	9.78185e-26	1.1332	0.150337	7.53772	4.78258e-14	1.00216e-12	1.38973	0.149953	9.26774	1.90135e-20	4.40233e-19
ENSG00000143162	cellular repressor of E1A stimulated genes 1 [Source:HGNC Symbol;Acc:HGNC:2351]	CREG1	protein_coding	8689.65	-0.00197861	0.0704973	-0.0280664	0.977609	0.987692	-0.0783238	0.0705093	-1.11083	0.266642	0.448179	0.160747	0.072111	2.22916	0.0258032	0.0544304	0.982547	0.0704313	13.9504	3.12747e-44	9.22455e-43	0.0564772	0.0884719	0.638363	0.523237	0.655948	0.568874	0.0884165	6.43403	1.24263e-10	1.13778e-09
ENSG00000111962	uronyl 2-sulfotransferase [Source:HGNC Symbol;Acc:HGNC:17223]	UST	protein_coding	54.5373	0.0670712	0.187368	0.357965	0.72037	0.829743	-0.480501	0.196249	-2.44843	0.0143482	0.0434606	1.40312	0.182513	7.68778	1.49706e-14	1.39768e-13	2.14112	0.185949	11.5145	1.11491e-30	1.88083e-29	1.13306	0.216489	5.23382	1.66038e-07	1.32601e-06	1.33401	0.218085	6.11694	9.53864e-10	7.80753e-09
ENSG00000197965	myelin protein zero like 1 [Source:HGNC Symbol;Acc:HGNC:7226]	MPZL1	protein_coding	1038.26	0.619578	0.0877545	7.06036	1.66077e-12	2.16649e-11	0.897877	0.0879386	10.2103	1.78361e-24	5.85778e-23	0.149898	0.0890567	1.68318	0.0923412	0.164339	0.467118	0.0869294	5.37353	7.72095e-08	3.12192e-07	0.19698	0.110709	1.77926	0.0751964	0.148628	0.429765	0.111217	3.86421	0.000111451	0.000429102
ENSG00000143158	mitochondrial pyruvate carrier 2 [Source:HGNC Symbol;Acc:HGNC:24515]	MPC2	protein_coding	415.895	-0.0910868	0.105366	-0.864484	0.387322	0.5535	-0.204267	0.105782	-1.93101	0.0534813	0.131879	0.151312	0.107492	1.40765	0.159235	0.258435	0.459879	0.105459	4.36076	1.29614e-05	4.15011e-05	-0.165225	0.132401	-1.24792	0.212061	0.3376	0.0903915	0.132632	0.681523	0.495541	0.62327
ENSG00000254996	ANKHD1-EIF4EBP3 readthrough [Source:HGNC Symbol;Acc:HGNC:33530]	ANKHD1-EIF4EBP3	protein_coding	17.3908	0.344564	0.274287	1.25622	0.209037	0.35335	-0.0684595	0.271058	-0.252564	0.800605	0.891368	0.754646	0.266255	2.8343	0.00459264	0.0114248	0.451861	0.266773	1.69381	0.0903019	0.147683	1.13234	0.306969	3.68878	0.000225336	0.000949238	0.995101	0.303229	3.28168	0.0010319	0.00327238
ENSG00000179094	period circadian clock 1 [Source:HGNC Symbol;Acc:HGNC:8845]	PER1	protein_coding	230.946	-0.111234	0.142802	-0.778939	0.436015	0.600672	0.198975	0.138741	1.43415	0.15153	0.299104	0.873846	0.144014	6.06778	1.29693e-09	7.69477e-09	0.801612	0.136795	5.85996	4.6297e-09	2.0998e-08	1.13224	0.172198	6.57522	4.85811e-11	6.7866e-10	0.915976	0.170467	5.37334	7.72905e-08	4.92654e-07
ENSG00000143155	TOR signaling pathway regulator [Source:HGNC Symbol;Acc:HGNC:30231]	TIPRL	protein_coding	399.795	0.452536	0.0705637	6.41315	1.42543e-10	1.51818e-09	0.264932	0.0704959	3.75812	0.000171192	0.000835793	-0.305236	0.071674	-4.25867	2.0565e-05	7.59117e-05	-0.436355	0.0709218	-6.15262	7.6213e-10	3.7101e-09	-0.0401013	0.090968	-0.440829	0.659337	0.766217	-0.23881	0.0922102	-2.58985	0.00960186	0.0241371
ENSG00000213064	SFT2 domain containing 2 [Source:HGNC Symbol;Acc:HGNC:25140]	SFT2D2	protein_coding	693.865	0.654633	0.109964	5.95317	2.62994e-09	2.40408e-08	0.0554873	0.109935	0.50473	0.613748	0.771594	-0.831344	0.112482	-7.39091	1.45825e-13	1.26044e-12	-0.691708	0.110478	-6.26103	3.82441e-10	1.91821e-09	-0.110768	0.138912	-0.797397	0.42522	0.567257	-0.546732	0.139505	-3.9191	8.88811e-05	0.000349617
ENSG00000104154	solute carrier family 30 member 4 [Source:HGNC Symbol;Acc:HGNC:11015]	SLC30A4	protein_coding	16.2824	-0.498881	0.397348	-1.25553	0.209287	0.353593	-2.23278	0.412653	-5.4108	6.27429e-08	5.25876e-07	2.06095	0.389944	5.28524	1.25543e-07	6.01818e-07	4.11728	0.402947	10.2179	1.64866e-24	2.04542e-23	1.12956	0.431582	2.61725	0.00886411	0.0244083	1.98275	0.417158	4.75299	2.0043e-06	1.03645e-05
ENSG00000085185	BCL6 corepressor-like 1 [Source:HGNC Symbol;Acc:HGNC:25657]	BCORL1	protein_coding	82.094	0.256439	0.136764	1.87505	0.0607863	0.132509	0.401676	0.133015	3.01977	0.00252965	0.00949863	1.0959	0.132441	8.27457	1.28921e-16	1.41805e-15	0.160539	0.129928	1.2356	0.216608	0.310857	1.12672	0.165845	6.79379	1.09223e-11	1.65328e-10	0.552454	0.16884	3.27206	0.00106768	0.00337254
ENSG00000153207	AT-hook containing transcription factor 1 [Source:HGNC Symbol;Acc:HGNC:24618]	AHCTF1	protein_coding	409.384	0.386886	0.0761662	5.0795	3.78429e-07	2.61081e-06	0.375645	0.0758908	4.94981	7.4287e-07	5.40039e-06	1.0237	0.0749768	13.6536	1.9225e-42	8.94734e-41	0.460743	0.0740454	6.22244	4.8948e-10	2.43204e-09	1.12656	0.0930876	12.1021	1.02929e-33	1.37779e-31	0.803016	0.0941588	8.52832	1.48493e-17	2.64475e-16
ENSG00000117475	basic leucine zipper nuclear factor 1 [Source:HGNC Symbol;Acc:HGNC:1065]	BLZF1	protein_coding	242.018	1.27403	0.142237	8.95709	3.33358e-19	8.07788e-18	0.354239	0.14328	2.47236	0.0134226	0.0410275	-1.07736	0.144868	-7.43681	1.03143e-13	9.02036e-13	-0.226228	0.14304	-1.58157	0.113748	0.180359	-0.276907	0.181102	-1.52901	0.126261	0.225124	-0.0411905	0.180799	-0.227824	0.819783	0.88094
ENSG00000106336	F-box protein 24 [Source:HGNC Symbol;Acc:HGNC:13595]	FBXO24	protein_coding	5.90105	-0.291436	0.449863	-0.647833	0.517093	0.673996	-0.406347	0.410217	-0.990566	0.321898	0.508963	0.824873	0.443513	1.85986	0.0629049	0.118558	2.38128	0.385174	6.18235	6.31543e-10	3.09719e-09	1.1263	0.462907	2.4331	0.0149703	0.0384042	2.11206	0.426985	4.94644	7.55825e-07	4.18415e-06
ENSG00000088280	ArfGAP with SH3 domain, ankyrin repeat and PH domain 3 [Source:HGNC Symbol;Acc:HGNC:14987]	ASAP3	protein_coding	28.4762	-0.795519	0.2536	-3.13691	0.00170739	0.00597843	-1.09108	0.227488	-4.79623	1.61681e-06	1.11872e-05	1.11199	0.255117	4.35874	1.30813e-05	4.96934e-05	1.82209	0.223485	8.15308	3.54779e-16	2.74732e-15	1.12495	0.271767	4.13939	3.48226e-05	0.0001757	0.72434	0.257588	2.81201	0.00492328	0.0133366
ENSG00000198734	coagulation factor V [Source:HGNC Symbol;Acc:HGNC:3542]	F5	protein_coding	10.6546	-0.517803	0.357257	-1.44938	0.14723	0.269456	-0.873929	0.392954	-2.224	0.0261487	0.0726648	0.380207	0.363745	1.04526	0.295904	0.424163	0.980679	0.391955	2.50202	0.0123486	0.0249573	0.24466	0.408229	0.599321	0.548959	0.6774	-0.236646	0.441744	-0.535708	0.59216	0.707422
ENSG00000059728	MAX dimerization protein 1 [Source:HGNC Symbol;Acc:HGNC:6761]	MXD1	protein_coding	912.008	1.22414	0.137126	8.92714	4.37172e-19	1.04476e-17	1.74686	0.137144	12.7374	3.66463e-37	2.21107e-35	1.73771	0.138337	12.5614	3.44311e-36	1.18544e-34	0.587798	0.135299	4.34442	1.39643e-05	4.452e-05	1.12468	0.170496	6.59654	4.20876e-11	5.92563e-10	1.44329	0.170658	8.4572	2.73885e-17	4.76801e-16
ENSG00000188404	selectin L [Source:HGNC Symbol;Acc:HGNC:10720]	SELL	protein_coding	5.11486	0.898503	0.43065	2.08639	0.0369435	0.0878763	-0.331408	0.434848	-0.762124	0.445986	0.632578	-1.41863	0.441947	-3.20995	0.00132757	0.00366259	-0.250258	0.441795	-0.566458	0.571083	0.671744	0.178368	0.487492	0.365888	0.714449	0.809766	-1.66476	0.500036	-3.32927	0.000870727	0.00280106
ENSG00000157985	ArfGAP with GTPase domain, ankyrin repeat and PH domain 1 [Source:HGNC Symbol;Acc:HGNC:16922]	AGAP1	protein_coding	27.0192	-0.347449	0.224113	-1.55033	0.121062	0.230893	-0.446389	0.216644	-2.06048	0.039353	0.102595	0.704444	0.224527	3.13746	0.00170419	0.00461772	0.919364	0.213071	4.31482	1.59731e-05	5.055e-05	1.12423	0.254565	4.4163	1.00405e-05	5.6813e-05	0.586214	0.254984	2.29902	0.0215037	0.0486519
ENSG00000121716	paired immunoglobin-like type 2 receptor beta [Source:HGNC Symbol;Acc:HGNC:18297]	PILRB	protein_coding	82.1464	0.403698	0.191361	2.10961	0.034892	0.0837195	0.0902106	0.188116	0.479547	0.631549	0.783273	1.02919	0.184349	5.5828	2.36674e-08	1.23074e-07	0.957261	0.179545	5.33159	9.73572e-08	3.90166e-07	1.1242	0.21064	5.33706	9.44679e-08	7.82665e-07	1.11947	0.206929	5.40991	6.30558e-08	4.07957e-07
ENSG00000139517	ligand of numb-protein X 2 [Source:HGNC Symbol;Acc:HGNC:20421]	LNX2	protein_coding	103.538	-0.120326	0.130059	-0.925167	0.354879	0.521519	-0.295349	0.130378	-2.26532	0.0234928	0.0663545	1.35063	0.127315	10.6086	2.71805e-26	5.6253e-25	1.35109	0.12599	10.7238	7.86895e-27	1.11435e-25	1.12401	0.155409	7.23259	4.73873e-13	8.86326e-12	0.990499	0.156704	6.32084	2.60148e-10	2.3023e-09
ENSG00000120370	golgin, RAB6 interacting [Source:HGNC Symbol;Acc:HGNC:25676]	GORAB	protein_coding	115.701	-0.101743	0.116145	-0.875993	0.381034	0.547642	-0.145956	0.115242	-1.26652	0.205329	0.373558	-0.203698	0.119756	-1.70095	0.0889526	0.159164	-0.0462655	0.116105	-0.398482	0.690275	0.773735	-0.176278	0.147212	-1.19745	0.231132	0.360442	-0.10556	0.146895	-0.718607	0.472383	0.602788
ENSG00000135622	ssemaphorin 4F [Source:HGNC Symbol;Acc:HGNC:10734]	SEMA4F	protein_coding	51.6203	-0.170763	0.196806	-0.867674	0.385573	0.552	-0.0738839	0.191168	-0.386486	0.699137	0.829838	0.853413	0.195478	4.36578	1.26667e-05	4.82188e-05	1.57591	0.183487	8.58868	8.79761e-18	7.5033e-17	1.12155	0.227945	4.92024	8.6438e-07	6.0258e-06	1.41288	0.22408	6.30525	2.87736e-10	2.52953e-09
ENSG00000179240		RP11-111M22.2	protein_coding	7.59099	-0.854559	0.428419	-1.99468	0.0460778	0.10526	-1.1542	0.424103	-2.72152	0.00649834	0.0217626	0.834072	0.434392	1.92009	0.0548464	0.105298	2.7254	0.410792	6.63449	3.2563e-11	1.7824e-10	1.12114	0.448126	2.50184	0.012355	0.0325326	1.60629	0.441095	3.6416	0.000270952	0.000971137
ENSG00000117523	proline rich coiled-coil 2C [Source:HGNC Symbol;Acc:HGNC:24903]	PRRC2C	protein_coding	1472.02	0.474013	0.0780652	6.07202	1.26314e-09	1.2015e-08	0.374077	0.0780367	4.7936	1.63817e-06	1.13265e-05	-0.22229	0.0796513	-2.7908	0.00525785	0.0129372	-0.0990731	0.0778845	-1.27205	0.203355	0.294807	-0.0208191	0.0985951	-0.211158	0.832764	0.894261	0.246847	0.098387	2.50894	0.0121095	0.029572
ENSG00000128567	podocalyxin like [Source:HGNC Symbol;Acc:HGNC:9171]	PODXL	protein_coding	34.4445	-0.291944	0.259905	-1.12327	0.261322	0.418067	-0.991041	0.274731	-3.60731	0.000309386	0.00143412	0.928161	0.260997	3.55621	0.000376246	0.00113746	2.74448	0.26582	10.3246	5.45561e-25	7.00307e-24	1.12111	0.302829	3.70211	0.000213814	0.000904738	1.63896	0.305331	5.36782	7.9696e-08	5.07289e-07
ENSG00000274750	histone cluster 1, H3e [Source:HGNC Symbol;Acc:HGNC:4769]	HIST1H3E	protein_coding	5.79237	0.714472	0.423276	1.68796	0.0914196	0.184799	0.393368	0.42534	0.924833	0.355053	0.543614	-0.155887	0.421963	-0.369433	0.711805	0.807808	0.427316	0.41644	1.02612	0.304837	0.410624	1.12093	0.468988	2.39011	0.0168432	0.0424407	0.456556	0.475846	0.959461	0.337326	0.469761
ENSG00000197959	dynamin 3 [Source:HGNC Symbol;Acc:HGNC:29125]	DNM3	protein_coding	15.4736	-0.951241	0.339056	-2.80556	0.0050229	0.0155343	-0.894174	0.334485	-2.67329	0.00751123	0.0247497	0.745688	0.347054	2.14862	0.0316644	0.0652341	2.18278	0.326454	6.68633	2.28842e-11	1.26988e-10	0.341582	0.37812	0.90337	0.36633	0.50925	1.12988	0.371466	3.04169	0.00235258	0.00688417
ENSG00000151846	poly(A) binding protein cytoplasmic 3 [Source:HGNC Symbol;Acc:HGNC:8556]	PABPC3	protein_coding	9.4041	0.0903603	0.35064	0.257701	0.796637	0.880074	-0.13624	0.358237	-0.380308	0.703717	0.832822	0.739944	0.346351	2.1364	0.0326469	0.0670652	0.841762	0.349144	2.41093	0.0159118	0.0314854	1.11851	0.394129	2.83794	0.00454057	0.0136635	1.41056	0.396566	3.55693	0.000375214	0.00130764
ENSG00000130066	spermidine/spermine N1-acetyltransferase 1 [Source:HGNC Symbol;Acc:HGNC:10540]	SAT1	protein_coding	20418.4	0.929974	0.0961339	9.67373	3.8989e-22	1.20367e-20	0.637955	0.0961422	6.63554	3.23326e-11	3.90161e-10	1.41764	0.0982481	14.4292	3.38853e-47	1.95532e-45	1.54256	0.0960445	16.0609	4.7973e-58	2.18868e-56	1.11788	0.120225	9.29825	1.42776e-20	6.33906e-19	1.75717	0.120184	14.6206	2.07471e-48	3.2294e-46
ENSG00000156042	cilia and flagella associated protein 70 [Source:HGNC Symbol;Acc:HGNC:30726]	CFAP70	protein_coding	13.0273	-0.111933	0.32083	-0.348886	0.727175	0.835197	0.0795571	0.343837	0.23138	0.817019	0.900544	2.35211	0.30068	7.82265	5.17245e-15	4.99527e-14	1.77138	0.312715	5.66452	1.47436e-08	6.40019e-08	1.11709	0.350533	3.18683	0.00143843	0.00495412	2.24868	0.360009	6.24618	4.20622e-10	3.61204e-09
ENSG00000076321	kelch like family member 20 [Source:HGNC Symbol;Acc:HGNC:25056]	KLHL20	protein_coding	126.38	0.224646	0.10856	2.06933	0.0385154	0.0910163	0.107813	0.108085	0.997489	0.318527	0.505187	0.263649	0.108676	2.42601	0.0152658	0.0340274	-0.0681403	0.108019	-0.630817	0.52816	0.633826	0.310669	0.136343	2.27858	0.0226921	0.0547227	0.0134056	0.138999	0.0964438	0.923168	0.952478
ENSG00000120334	centromere protein L [Source:HGNC Symbol;Acc:HGNC:17879]	CENPL	protein_coding	32.8084	0.100904	0.177547	0.568324	0.569815	0.718428	-0.159341	0.179621	-0.887094	0.375028	0.564309	-0.0215239	0.180061	-0.119537	0.90485	0.942379	0.172822	0.179705	0.961695	0.336203	0.443932	0.0094744	0.223944	0.0423069	0.966254	0.980743	0.051677	0.226544	0.22811	0.81956	0.880833
ENSG00000131697	nephrocystin 4 [Source:HGNC Symbol;Acc:HGNC:19104]	NPHP4	protein_coding	103.622	-0.217938	0.126795	-1.71882	0.0856477	0.175483	0.310867	0.123689	2.51329	0.011961	0.0372319	0.982204	0.125132	7.84936	4.18149e-15	4.06368e-14	1.21764	0.116441	10.4571	1.35884e-25	1.794e-24	1.11593	0.146938	7.59456	3.08842e-14	6.64233e-13	1.61695	0.145937	11.0798	1.57227e-28	6.6189e-27
ENSG00000185278	zinc finger and BTB domain containing 37 [Source:HGNC Symbol;Acc:HGNC:28365]	ZBTB37	protein_coding	120.3	-0.214419	0.115094	-1.863	0.0624628	0.135619	0.0526673	0.112597	0.467749	0.639964	0.790028	-0.212107	0.119149	-1.78019	0.0750442	0.137593	-0.381805	0.113895	-3.35227	0.000801531	0.00200686	-0.0628301	0.145302	-0.432411	0.665443	0.771312	-0.507892	0.148503	-3.42007	0.000626041	0.00207816
ENSG00000106258	cytochrome P450 family 3 subfamily A member 5 [Source:HGNC Symbol;Acc:HGNC:2638]	CYP3A5	protein_coding	16.8284	3.8168	0.455503	8.37929	5.32459e-17	1.05821e-15	5.33832	0.4652	11.4753	1.75527e-30	7.91066e-29	0.16315	0.414619	0.393494	0.693955	0.794249	-3.51207	0.429286	-8.18118	2.81076e-16	2.19308e-15	0.0706331	0.523623	0.134893	0.892696	0.934261	0.706084	0.532579	1.32578	0.184912	0.294054
ENSG00000152061	RAB GTPase activating protein 1 like [Source:HGNC Symbol;Acc:HGNC:24663]	RABGAP1L	protein_coding	252.093	0.465966	0.12103	3.84999	0.000118123	0.000530805	-0.249063	0.121715	-2.04628	0.0407289	0.105676	-0.481897	0.123613	-3.89844	9.68125e-05	0.000322471	0.644596	0.121066	5.32436	1.0131e-07	4.05307e-07	0.296225	0.151814	1.95124	0.0510289	0.108588	0.504942	0.150956	3.34497	0.000822903	0.00266433
ENSG00000116161	calcyclin binding protein [Source:HGNC Symbol;Acc:HGNC:30423]	CACYBP	protein_coding	437.254	-0.826987	0.084194	-9.82239	9.01781e-23	2.91358e-21	-0.524255	0.0838786	-6.25016	4.10034e-10	4.38768e-09	0.396981	0.0866592	4.58094	4.62891e-06	1.86475e-05	-0.119047	0.0850475	-1.39977	0.161582	0.243313	-0.155487	0.104269	-1.49121	0.135908	0.238717	-0.352724	0.105676	-3.33779	0.000844487	0.00272564
ENSG00000099860	growth arrest and DNA damage inducible beta [Source:HGNC Symbol;Acc:HGNC:4096]	GADD45B	protein_coding	553.884	0.563277	0.149694	3.76286	0.000167984	0.000733768	-0.00154518	0.151583	-0.0101936	0.991867	0.995924	2.06995	0.151144	13.6952	1.08444e-42	5.09826e-41	1.98698	0.149531	13.2881	2.71509e-40	6.72283e-39	1.11431	0.185113	6.01964	1.74807e-09	1.91891e-08	1.14868	0.186334	6.16462	7.06536e-10	5.88188e-09
ENSG00000235750	KIAA0040 [Source:HGNC Symbol;Acc:HGNC:28950]	KIAA0040	protein_coding	184.077	1.36836	0.187605	7.29382	3.0128e-13	4.24632e-12	0.388019	0.187582	2.06853	0.0385903	0.101004	-1.85303	0.19279	-9.61169	7.13674e-22	1.13764e-20	-0.452732	0.187701	-2.41199	0.0158659	0.0314045	-0.409631	0.236485	-1.73216	0.0832447	0.161282	-0.57863	0.235978	-2.45205	0.0142046	0.0339586
ENSG00000173530	TNF receptor superfamily member 10d [Source:HGNC Symbol;Acc:HGNC:11907]	TNFRSF10D	protein_coding	115.288	-0.0531551	0.131563	-0.404026	0.686194	0.807113	-0.00393872	0.12899	-0.0305351	0.97564	0.987153	1.3594	0.129924	10.463	1.27681e-25	2.54853e-24	-0.728229	0.133142	-5.46959	4.5109e-08	1.86508e-07	1.113	0.157703	7.05755	1.69467e-12	2.88947e-11	-0.520728	0.166854	-3.12087	0.0018032	0.0054257
ENSG00000171451	dermatan sulfate epimerase-like [Source:HGNC Symbol;Acc:HGNC:18144]	DSEL	protein_coding	14.1923	0.611228	0.340736	1.79384	0.0728383	0.153946	0.473713	0.341913	1.38548	0.165906	0.31882	1.56264	0.323139	4.83581	1.32604e-06	5.68572e-06	1.54187	0.320315	4.81362	1.4822e-06	5.25652e-06	1.11261	0.38772	2.86963	0.00410956	0.0125491	1.72203	0.383849	4.48621	7.25006e-06	3.41497e-05
ENSG00000075391	RAS protein activator like 2 [Source:HGNC Symbol;Acc:HGNC:9874]	RASAL2	protein_coding	585.584	-0.397868	0.1023	-3.88921	0.000100569	0.000457254	-0.213586	0.102253	-2.0888	0.036726	0.096864	-0.221883	0.105114	-2.11088	0.034783	0.0708473	-0.292205	0.102803	-2.84239	0.00447771	0.00986449	-0.223904	0.127995	-1.74932	0.0802358	0.156583	-0.30605	0.128763	-2.37684	0.0174616	0.0406003
ENSG00000198408	meningioma expressed antigen 5 (hyaluronidase) [Source:HGNC Symbol;Acc:HGNC:7056]	MGEA5	protein_coding	970.415	0.140115	0.082247	1.70358	0.0884593	0.18018	-0.408963	0.0814256	-5.02253	5.09951e-07	3.7859e-06	1.01161	0.0830127	12.1862	3.68134e-34	1.14412e-32	1.1699	0.0809153	14.4583	2.22095e-47	7.34618e-46	1.1115	0.101684	10.931	8.19338e-28	7.09974e-26	1.07835	0.100656	10.7132	8.82442e-27	3.21761e-25
ENSG00000175970	unc-119 lipid binding chaperone B [Source:HGNC Symbol;Acc:HGNC:16488]	UNC119B	protein_coding	157.298	0.157747	0.102047	1.54582	0.122147	0.232552	-0.0937048	0.100173	-0.935433	0.349565	0.537656	1.06461	0.0987852	10.777	4.41904e-27	9.58476e-26	1.20062	0.0961372	12.4887	8.60888e-36	1.83501e-34	1.11143	0.121886	9.1186	7.60983e-20	3.10928e-18	1.09408	0.12012	9.1083	8.36857e-20	1.82581e-18
ENSG00000143797	membrane bound O-acyltransferase domain containing 2 [Source:HGNC Symbol;Acc:HGNC:25193]	MBOAT2	protein_coding	7.00756	0.127038	0.420056	0.302432	0.762323	0.857737	-0.479608	0.407315	-1.17749	0.239002	0.415255	-0.149386	0.425543	-0.351048	0.725552	0.818877	0.679902	0.405577	1.67638	0.0936635	0.152401	1.11126	0.464542	2.39217	0.016749	0.0422423	-0.208223	0.463079	-0.449649	0.652963	0.756589
ENSG00000204256	bromodomain containing 2 [Source:HGNC Symbol;Acc:HGNC:1103]	BRD2	protein_coding	2416.63	0.439956	0.058319	7.54396	4.55928e-14	6.98794e-13	0.181745	0.0584058	3.11176	0.00185978	0.00724168	1.19728	0.0588611	20.3408	5.60055e-92	1.70064e-89	1.15686	0.0577533	20.0311	2.94989e-89	3.39384e-87	1.11116	0.0727986	15.2634	1.34001e-52	6.86736e-50	1.13975	0.0728202	15.6516	3.23801e-55	6.89398e-53
ENSG00000050628	prostaglandin E receptor 3 [Source:HGNC Symbol;Acc:HGNC:9595]	PTGER3	protein_coding	18.7858	0.76881	0.335471	2.29173	0.0219212	0.0560796	1.15618	0.32366	3.57219	0.000354005	0.00161588	0.0286281	0.331942	0.0862444	0.931272	0.960198	-0.494566	0.317605	-1.55717	0.11943	0.188053	1.11045	0.380878	2.9155	0.00355121	0.0110261	1.38593	0.373404	3.71162	0.000205936	0.000754758
ENSG00000177666	patatin like phospholipase domain containing 2 [Source:HGNC Symbol;Acc:HGNC:30802]	PNPLA2	protein_coding	696.9	-0.326887	0.0787076	-4.15318	3.27885e-05	0.000163377	0.185763	0.0784498	2.36793	0.0178881	0.052619	1.57676	0.0789143	19.9806	8.11626e-89	2.34902e-86	1.60914	0.0762284	21.1094	6.51772e-99	9.7361e-97	1.11015	0.0953307	11.6452	2.42641e-31	2.72015e-29	1.80499	0.095269	18.9462	4.74277e-80	2.51001e-77
ENSG00000110925	cysteine and serine rich nuclear protein 2 [Source:HGNC Symbol;Acc:HGNC:16006]	CSRNP2	protein_coding	328.57	0.878466	0.0903125	9.72696	2.31417e-22	7.23437e-21	0.479172	0.0918206	5.21857	1.80311e-07	1.42487e-06	0.708016	0.0889239	7.96204	1.69224e-15	1.6916e-14	0.64418	0.0890225	7.23614	4.61634e-13	2.8781e-12	1.10945	0.112647	9.84894	6.92716e-23	3.72013e-21	1.0191	0.114212	8.92293	4.54109e-19	9.35647e-18
ENSG00000158406	histone cluster 1, H4h [Source:HGNC Symbol;Acc:HGNC:4788]	HIST1H4H	protein_coding	13.0595	0.662448	0.341612	1.93918	0.052479	0.117258	1.60006	0.386331	4.14167	3.44781e-05	0.000194825	0.813045	0.330997	2.45635	0.0140356	0.0315092	2.34529	0.328932	7.13	1.00373e-12	6.10976e-12	1.1079	0.390823	2.8348	0.00458541	0.0137793	2.83822	0.422946	6.7106	1.93826e-11	1.93544e-10
ENSG00000173950	xyloside xylosyltransferase 1 [Source:HGNC Symbol;Acc:HGNC:26639]	XXYLT1	protein_coding	55.0339	-0.453167	0.169793	-2.66894	0.00760907	0.0224255	0.0544771	0.162409	0.335431	0.7373	0.854631	1.38776	0.166895	8.31514	9.16452e-17	1.01649e-15	0.650672	0.157915	4.12039	3.78239e-05	0.000114517	1.10762	0.1944	5.69762	1.21494e-08	1.17163e-07	0.877282	0.195689	4.48305	7.3583e-06	3.46021e-05
ENSG00000002016	RAD52 homolog, DNA repair protein [Source:HGNC Symbol;Acc:HGNC:9824]	RAD52	protein_coding	70.8014	0.158416	0.148117	1.06953	0.284832	0.445496	0.362442	0.144667	2.50534	0.0122333	0.0379243	0.438521	0.147571	2.97159	0.00296259	0.00763972	0.368605	0.140719	2.61944	0.00880736	0.018324	1.10678	0.175033	6.32323	2.56158e-10	3.17973e-09	0.820637	0.17597	4.6635	3.10877e-06	1.55716e-05
ENSG00000185418	threonyl-tRNA synthetase like 2 [Source:HGNC Symbol;Acc:HGNC:24728]	TARSL2	protein_coding	105.531	-0.469638	0.13401	-3.5045	0.000457472	0.0018356	-0.408401	0.131609	-3.10313	0.00191485	0.00742647	1.89898	0.130684	14.5311	7.6938e-48	4.58239e-46	1.34787	0.127513	10.5705	4.08312e-26	5.56934e-25	1.10588	0.155457	7.11371	1.12966e-12	1.9885e-11	1.1233	0.155024	7.24596	4.29376e-13	5.09829e-12
ENSG00000135823	syntaxin 6 [Source:HGNC Symbol;Acc:HGNC:11441]	STX6	protein_coding	365.037	-0.572911	0.0820454	-6.98285	2.89253e-12	3.69554e-11	-0.433517	0.0799987	-5.41905	5.99182e-08	5.03797e-07	0.383665	0.0841419	4.55975	5.12155e-06	2.04984e-05	-0.0757067	0.0809766	-0.934921	0.349829	0.458461	0.172467	0.101742	1.69513	0.0900503	0.171742	-0.120506	0.101373	-1.18873	0.234544	0.354505
ENSG00000204388	heat shock protein family A (Hsp70) member 1B [Source:HGNC Symbol;Acc:HGNC:5233]	HSPA1B	protein_coding	262.957	0.24169	0.129471	1.86675	0.0619362	0.134727	-0.19471	0.134684	-1.44568	0.148266	0.294355	1.35921	0.129733	10.477	1.10168e-25	2.20848e-24	1.62832	0.131293	12.4021	2.54409e-35	5.30677e-34	1.10468	0.1594	6.93025	4.20112e-12	6.77657e-11	1.34951	0.162688	8.29507	1.08522e-16	1.80283e-15
ENSG00000175197	DNA damage inducible transcript 3 [Source:HGNC Symbol;Acc:HGNC:2726]	DDIT3	protein_coding	408.503	-0.248575	0.120867	-2.0566	0.0397243	0.0934179	-0.591758	0.120666	-4.90412	9.38482e-07	6.72736e-06	1.06782	0.122512	8.71602	2.8815e-18	3.53705e-17	1.21895	0.119992	10.1586	3.03365e-24	3.70173e-23	1.10444	0.148173	7.45373	9.07364e-14	1.83488e-12	1.20641	0.147627	8.17204	3.03228e-16	4.85873e-15
ENSG00000128872	tropomodulin 2 [Source:HGNC Symbol;Acc:HGNC:11872]	TMOD2	protein_coding	181.538	-0.369745	0.133223	-2.77538	0.00551374	0.0168995	0.22969	0.126622	1.81398	0.0696808	0.163981	0.71325	0.13455	5.30099	1.15175e-07	5.53839e-07	0.415744	0.125118	3.32282	0.000891114	0.00221262	1.10394	0.159956	6.90151	5.14532e-12	8.18915e-11	0.875435	0.157258	5.56687	2.59358e-08	1.75717e-07
ENSG00000122550	kelch like family member 7 [Source:HGNC Symbol;Acc:HGNC:15646]	KLHL7	protein_coding	263.556	-0.0487909	0.0857395	-0.56906	0.569316	0.718187	-0.00396895	0.0850786	-0.0466503	0.962792	0.980364	1.14091	0.0842545	13.5413	8.9249e-42	4.04195e-40	1.23487	0.0818229	15.092	1.82834e-51	6.99719e-50	1.1035	0.103369	10.6753	1.32816e-26	1.03579e-24	1.0652	0.103832	10.2589	1.07913e-24	3.44039e-23
ENSG00000143333	regulator of G-protein signaling 16 [Source:HGNC Symbol;Acc:HGNC:9997]	RGS16	protein_coding	13.2672	1.09725	0.324319	3.38325	0.000716346	0.00275701	1.93907	0.35484	5.46463	4.63881e-08	3.95237e-07	-0.58964	0.324919	-1.81473	0.0695652	0.129192	-0.813873	0.335054	-2.42908	0.0151371	0.0301132	-0.0287799	0.393445	-0.0731483	0.941688	0.965976	0.826796	0.430004	1.92276	0.0545099	0.107689
ENSG00000185246	pre-mRNA processing factor 39 [Source:HGNC Symbol;Acc:HGNC:20314]	PRPF39	protein_coding	233.933	0.411353	0.097873	4.20293	2.63487e-05	0.000133826	0.17629	0.0961262	1.83394	0.0666626	0.158063	0.972783	0.0959917	10.134	3.90215e-24	7.08624e-23	0.596732	0.0940634	6.34394	2.23968e-10	1.14506e-09	1.10031	0.119459	9.2108	3.23714e-20	1.36302e-18	0.719113	0.119053	6.0403	1.53823e-09	1.22761e-08
ENSG00000135862	laminin subunit gamma 1 [Source:HGNC Symbol;Acc:HGNC:6492]	LAMC1	protein_coding	445.147	-0.0481769	0.0867848	-0.555131	0.578805	0.725921	0.493762	0.0873849	5.65043	1.60048e-08	1.44543e-07	-0.263603	0.089053	-2.96007	0.00307572	0.00790612	0.0236362	0.0865578	0.273069	0.7848	0.847737	-0.171259	0.109741	-1.56057	0.118625	0.214127	-0.00828764	0.112009	-0.0739911	0.941017	0.964234
ENSG00000116698	SMG7, nonsense mediated mRNA decay factor [Source:HGNC Symbol;Acc:HGNC:16792]	SMG7	protein_coding	564.481	0.300339	0.0713133	4.21154	2.53633e-05	0.00012958	-0.21817	0.0715856	-3.04769	0.00230611	0.00877308	-0.451212	0.073091	-6.17329	6.68851e-10	4.09964e-09	0.0140175	0.0719063	0.194941	0.845439	0.891432	-0.0898517	0.0908581	-0.988923	0.322701	0.463582	-0.218909	0.0911718	-2.40106	0.0163475	0.0383589
ENSG00000125740	FosB proto-oncogene, AP-1 transcription factor subunit [Source:HGNC Symbol;Acc:HGNC:3797]	FOSB	protein_coding	21.8049	0.549415	0.259942	2.11361	0.034549	0.0829883	0.260332	0.323381	0.805032	0.420801	0.609719	0.82971	0.25254	3.28547	0.00101813	0.00286479	0.301539	0.310993	0.969602	0.332245	0.439993	1.09988	0.304596	3.61094	0.000305088	0.00124457	1.25179	0.359153	3.4854	0.000491399	0.00166859
ENSG00000162704	actin related protein 2/3 complex subunit 5 [Source:HGNC Symbol;Acc:HGNC:708]	ARPC5	protein_coding	3391.69	0.121331	0.0572661	2.11872	0.034114	0.0821026	0.0102713	0.0572106	0.179535	0.857518	0.923477	0.0533389	0.0584996	0.911783	0.361883	0.495503	0.145509	0.0571624	2.54554	0.0109108	0.0222872	0.0857801	0.0721777	1.18846	0.234653	0.364571	0.34039	0.0720043	4.72736	2.27463e-06	1.16823e-05
ENSG00000133392	myosin heavy chain 11 [Source:HGNC Symbol;Acc:HGNC:7569]	MYH11	protein_coding	9.91743	3.80752	0.450324	8.45508	2.78906e-17	5.71313e-16	5.51505	0.446985	12.3383	5.63247e-35	3.12366e-33	-2.67682	0.423057	-6.32733	2.49444e-10	1.60099e-09	-1.68996	0.362928	-4.65646	3.21686e-06	1.09735e-05	1.17301	0.525118	2.23381	0.0254957	0.0604197	1.14517	0.530951	2.15682	0.0310195	0.0667567
ENSG00000116667	chromosome 1 open reading frame 21 [Source:HGNC Symbol;Acc:HGNC:15494]	C1orf21	protein_coding	30.133	0.529767	0.269169	1.96816	0.0490498	0.110823	-0.0472882	0.259385	-0.182309	0.85534	0.922258	-0.242981	0.269874	-0.900351	0.367934	0.501385	1.13038	0.253944	4.4513	8.53528e-06	2.78834e-05	-0.0903035	0.342471	-0.263682	0.792025	0.867152	1.04052	0.311695	3.33826	0.000843037	0.00272238
ENSG00000176809	leucine rich repeat containing 37 member A3 [Source:HGNC Symbol;Acc:HGNC:32427]	LRRC37A3	protein_coding	21.1854	-0.298387	0.281935	-1.05835	0.289895	0.450922	-0.189687	0.274514	-0.690991	0.489571	0.670383	0.763339	0.283072	2.69663	0.00700458	0.0167501	0.817237	0.269524	3.03215	0.00242821	0.0056061	1.09811	0.319422	3.4378	0.00058645	0.00224768	1.31136	0.315065	4.16218	3.1523e-05	0.000134632
ENSG00000128311	thiosulfate sulfurtransferase [Source:HGNC Symbol;Acc:HGNC:12388]	TST	protein_coding	145.558	-0.457069	0.131466	-3.4767	0.00050762	0.00201769	-0.349691	0.129427	-2.70184	0.00689561	0.0229354	1.72064	0.130241	13.2111	7.56648e-40	3.12843e-38	1.16253	0.126912	9.16011	5.18445e-20	5.01732e-19	1.09771	0.155634	7.05312	1.74946e-12	2.97441e-11	1.16922	0.155052	7.54086	4.66895e-14	6.09035e-13
ENSG00000182108	Dexi homolog [Source:HGNC Symbol;Acc:HGNC:13267]	DEXI	protein_coding	165.07	-0.430799	0.12269	-3.51128	0.000445947	0.00179309	-0.302833	0.120882	-2.5052	0.0122382	0.0379331	1.13364	0.122992	9.21721	3.04933e-20	4.33151e-19	1.26965	0.118319	10.7308	7.29987e-27	1.03693e-25	1.09704	0.146251	7.50105	6.33096e-14	1.30978e-12	1.06462	0.146059	7.28893	3.12425e-13	3.75782e-12
ENSG00000121486	tRNA methyltransferase 1 like [Source:HGNC Symbol;Acc:HGNC:16782]	TRMT1L	protein_coding	303.431	0.0426218	0.0835955	0.509858	0.610151	0.750576	0.150703	0.0835054	1.80471	0.0711207	0.166521	-0.522477	0.0865218	-6.03868	1.55378e-09	9.14831e-09	0.0160726	0.0831608	0.193271	0.846747	0.892319	0.0578268	0.105904	0.546029	0.585046	0.708355	0.146839	0.106585	1.37767	0.168305	0.272628
ENSG00000116668	SWT1, RNA endoribonuclease homolog [Source:HGNC Symbol;Acc:HGNC:16785]	SWT1	protein_coding	96.0937	0.303259	0.148858	2.03724	0.0416261	0.0970324	0.00304577	0.152208	0.0200106	0.984035	0.991637	-0.404465	0.152394	-2.65407	0.00795276	0.0187918	0.606632	0.149905	4.04678	5.19268e-05	0.000153747	-0.0666	0.187662	-0.354894	0.722669	0.815772	0.47972	0.18805	2.55103	0.0107406	0.0266437
ENSG00000116679	influenza virus NS1A binding protein [Source:HGNC Symbol;Acc:HGNC:16951]	IVNS1ABP	protein_coding	2329.37	0.00677462	0.12729	0.0532218	0.957555	0.976179	0.212623	0.127148	1.67225	0.0944751	0.208254	-0.026484	0.130179	-0.203443	0.838788	0.898345	-1.02887	0.127336	-8.07997	6.47817e-16	4.92591e-15	0.130956	0.158502	0.826213	0.408684	0.551263	-0.390966	0.158599	-2.46513	0.0136963	0.0328707
ENSG00000197798	family with sequence similarity 118 member B [Source:HGNC Symbol;Acc:HGNC:26110]	FAM118B	protein_coding	206.903	-0.290858	0.0741167	-3.92433	8.69725e-05	0.00039994	-0.20486	0.0724971	-2.82576	0.0047168	0.0164754	1.44225	0.0711678	20.2655	2.59073e-91	7.74002e-89	0.760208	0.0702179	10.8264	2.58099e-27	3.76706e-26	1.09518	0.0847191	12.9272	3.16166e-38	6.09793e-36	0.871946	0.0861048	10.1266	4.21176e-24	1.28529e-22
ENSG00000157181	chromosome 1 open reading frame 27 [Source:HGNC Symbol;Acc:HGNC:24299]	C1orf27	protein_coding	208.113	0.123794	0.0931447	1.32905	0.18383	0.320234	-0.0158478	0.0930023	-0.170402	0.864694	0.927323	-0.236863	0.0954388	-2.48183	0.0130709	0.0295368	-0.194634	0.0937231	-2.0767	0.0378296	0.0686508	-0.273052	0.119534	-2.2843	0.0223541	0.0540385	-0.246362	0.119876	-2.05514	0.0398651	0.0827078
ENSG00000143674	Mitogen-activated protein kinase kinase kinase MLK4 [Source:UniProtKB/Swiss-Prot;Acc:Q5TCX8]	RP5-862P8.2	protein_coding	54.8796	0.283455	0.170224	1.66519	0.0958747	0.191816	-0.0939773	0.169357	-0.554905	0.578959	0.744675	0.995377	0.165038	6.0312	1.6275e-09	9.55809e-09	0.959599	0.16398	5.85194	4.85877e-09	2.19885e-08	1.09461	0.204378	5.35578	8.51865e-08	7.10693e-07	1.2561	0.201227	6.24221	4.31428e-10	3.69798e-09
ENSG00000121380	BCL2 like 14 [Source:HGNC Symbol;Acc:HGNC:16657]	BCL2L14	protein_coding	22.6012	3.79589	0.535153	7.0931	1.31138e-12	1.72759e-11	2.51033	0.533771	4.703	2.56366e-06	1.72781e-05	-3.79102	0.531616	-7.13113	9.95463e-13	8.00302e-12	-2.45318	0.533706	-4.5965	4.29646e-06	1.44592e-05	0.31709	0.484464	0.654518	0.512778	0.646905	0.369004	0.483222	0.763633	0.445086	0.576665
ENSG00000164465	discoidin, CUB and LCCL domain containing 1 [Source:HGNC Symbol;Acc:HGNC:21479]	DCBLD1	protein_coding	126.128	-0.0493062	0.11961	-0.412226	0.680174	0.802845	-0.303809	0.121377	-2.50302	0.0123139	0.038123	0.651081	0.1197	5.43929	5.34935e-08	2.67006e-07	0.853993	0.11917	7.16614	7.71409e-13	4.73296e-12	1.09204	0.143244	7.6236	2.46688e-14	5.36345e-13	1.32244	0.143282	9.22959	2.71662e-20	6.21235e-19
ENSG00000116750	ubiquitin C-terminal hydrolase L5 [Source:HGNC Symbol;Acc:HGNC:19678]	UCHL5	protein_coding	191.458	-0.250087	0.108774	-2.29914	0.021497	0.0551653	-0.163212	0.10783	-1.51361	0.130125	0.267138	0.0990738	0.111381	0.889508	0.37373	0.507188	-0.0137878	0.108344	-0.127259	0.898735	0.929367	0.0990811	0.136034	0.728356	0.466396	0.604592	-0.156292	0.137484	-1.1368	0.255622	0.379612
ENSG00000168795	zinc finger and BTB domain containing 5 [Source:HGNC Symbol;Acc:HGNC:23836]	ZBTB5	protein_coding	124.364	0.376234	0.112668	3.3393	0.000839884	0.00317957	0.374375	0.111269	3.36461	0.000766531	0.00325802	0.681052	0.109861	6.19919	5.67529e-10	3.50996e-09	0.624309	0.106832	5.84384	5.10114e-09	2.30123e-08	1.08935	0.137057	7.94814	1.89338e-15	4.69768e-14	0.901151	0.13794	6.53293	6.44964e-11	6.05201e-10
ENSG00000023572	glutaredoxin 2 [Source:HGNC Symbol;Acc:HGNC:16065]	GLRX2	protein_coding	115.771	-0.331658	0.130242	-2.54648	0.0108816	0.0307767	0.150708	0.130071	1.15866	0.246595	0.424072	0.579753	0.131953	4.39363	1.11472e-05	4.27671e-05	-0.143688	0.130101	-1.10443	0.269405	0.372069	-0.0736011	0.162393	-0.453228	0.650385	0.759327	-0.369027	0.168972	-2.18396	0.0289654	0.0628029
ENSG00000134371	cell division cycle 73 [Source:HGNC Symbol;Acc:HGNC:16783]	CDC73	protein_coding	373.7	0.460743	0.0828815	5.55905	2.71243e-08	2.18379e-07	0.30373	0.0834287	3.6406	0.000272007	0.00127522	-0.0474645	0.0838045	-0.566372	0.571141	0.69313	-0.0263666	0.0828789	-0.318134	0.750383	0.821107	0.0776713	0.105803	0.734114	0.462879	0.601361	0.0483342	0.107204	0.450864	0.652087	0.756095
ENSG00000000971	complement factor H [Source:HGNC Symbol;Acc:HGNC:4883]	CFH	protein_coding	9.01154	-0.152906	0.380794	-0.401545	0.688019	0.808475	-0.126869	0.389171	-0.325997	0.744426	0.859075	0.291055	0.385421	0.755163	0.450151	0.583414	0.251523	0.387786	0.648613	0.516588	0.623576	-0.438176	0.44597	-0.982525	0.325841	0.466822	0.412307	0.446199	0.924043	0.355464	0.489307
ENSG00000066279	abnormal spindle microtubule assembly [Source:HGNC Symbol;Acc:HGNC:19048]	ASPM	protein_coding	6.84512	-0.134824	0.43078	-0.312978	0.754298	0.852189	-0.448803	0.443175	-1.0127	0.311204	0.497792	-0.53895	0.440387	-1.22381	0.221024	0.337763	-0.919221	0.460118	-1.9978	0.0457388	0.081393	0.481607	0.47525	1.01338	0.31088	0.450794	-0.860646	0.495408	-1.73725	0.0823433	0.152311
ENSG00000177888	zinc finger and BTB domain containing 41 [Source:HGNC Symbol;Acc:HGNC:24819]	ZBTB41	protein_coding	194.622	0.0509286	0.11995	0.424581	0.671142	0.796084	-0.0508555	0.120917	-0.420581	0.674061	0.812954	0.121139	0.121737	0.995088	0.319693	0.450445	0.00197361	0.120991	0.0163121	0.986985	0.991428	0.0593928	0.151479	0.392085	0.694995	0.794642	-0.124489	0.154846	-0.803953	0.421424	0.554603
ENSG00000116285	ERBB receptor feedback inhibitor 1 [Source:HGNC Symbol;Acc:HGNC:18185]	ERRFI1	protein_coding	202.572	-0.153996	0.111431	-1.38199	0.166973	0.297341	-0.014467	0.111422	-0.129839	0.896694	0.945223	1.64433	0.110268	14.9122	2.74642e-50	1.9691e-48	0.0450126	0.111475	0.40379	0.686367	0.770707	1.08923	0.13364	8.15046	3.62554e-16	9.86819e-15	0.449989	0.137276	3.278	0.00104545	0.00330911
ENSG00000233024		RP11-1212A22.4	protein_coding	12.7402	0.13597	0.360579	0.377087	0.706109	0.820636	-0.353096	0.356868	-0.989432	0.322452	0.509443	0.866319	0.354491	2.44384	0.0145318	0.0325087	0.766857	0.352192	2.17738	0.0294522	0.0549998	1.08906	0.385678	2.82376	0.00474638	0.0142225	0.821643	0.381572	2.15331	0.0312941	0.0672851
ENSG00000203724	chromosome 1 open reading frame 53 [Source:HGNC Symbol;Acc:HGNC:30003]	C1orf53	protein_coding	6.7614	-0.306136	0.357414	-0.856531	0.391704	0.558025	0.571875	0.358632	1.5946	0.110801	0.23577	0.975646	0.351736	2.7738	0.00554054	0.0135303	1.11915	0.3298	3.39342	0.00069025	0.00174524	-0.425079	0.421007	-1.00967	0.312653	0.452376	1.7598	0.400035	4.39912	1.08691e-05	4.99698e-05
ENSG00000163251	frizzled class receptor 5 [Source:HGNC Symbol;Acc:HGNC:4043]	FZD5	protein_coding	185.503	-0.331342	0.13012	-2.54644	0.0108827	0.0307767	-0.13115	0.132516	-0.989688	0.322327	0.509392	2.11806	0.128847	16.4386	1.01309e-60	1.18022e-58	1.83177	0.127595	14.3561	9.76059e-47	3.11716e-45	1.08857	0.155999	6.97806	2.99283e-12	4.92499e-11	1.77334	0.156914	11.3014	1.29155e-29	5.79259e-28
ENSG00000102743	solute carrier family 25 member 15 [Source:HGNC Symbol;Acc:HGNC:10985]	SLC25A15	protein_coding	14.3508	-0.18065	0.338745	-0.533291	0.593832	0.73793	-0.143478	0.326565	-0.439356	0.660403	0.804198	0.968638	0.336473	2.8788	0.00399187	0.0100505	1.14509	0.319637	3.58248	0.000340347	0.000900606	1.08781	0.383092	2.83955	0.0045177	0.0136139	1.16055	0.375065	3.09428	0.00197293	0.00588289
ENSG00000162702	zinc finger protein 281 [Source:HGNC Symbol;Acc:HGNC:13075]	ZNF281	protein_coding	271.019	0.369113	0.109518	3.37034	0.000750744	0.00287283	0.802772	0.108883	7.37282	1.67053e-13	2.47744e-12	-0.299193	0.111498	-2.6834	0.00728781	0.0173601	-0.382795	0.107966	-3.5455	0.000391872	0.00102799	-0.112087	0.140248	-0.799205	0.424171	0.56623	0.0220374	0.140736	0.156587	0.875571	0.920022
ENSG00000176788	brain abundant membrane attached signal protein 1 [Source:HGNC Symbol;Acc:HGNC:957]	BASP1	protein_coding	556.458	0.650125	0.140852	4.61566	3.91853e-06	2.30697e-05	0.99497	0.139541	7.13032	1.00133e-12	1.38518e-11	0.605722	0.142469	4.2516	2.12244e-05	7.81746e-05	-0.192821	0.138802	-1.38918	0.164777	0.247419	1.08726	0.174909	6.21614	5.09549e-10	6.04483e-09	-0.107439	0.176276	-0.609492	0.542198	0.664669
ENSG00000118200	calmodulin regulated spectrin associated protein family member 2 [Source:HGNC Symbol;Acc:HGNC:29188]	CAMSAP2	protein_coding	452.255	0.382146	0.0873321	4.37578	1.20998e-05	6.53178e-05	0.351987	0.0874705	4.02406	5.72028e-05	0.000309634	-0.424336	0.0892508	-4.75442	1.99019e-06	8.38397e-06	-0.115834	0.0871314	-1.32942	0.183711	0.271405	-0.0558128	0.11078	-0.503815	0.614392	0.731696	0.113583	0.111025	1.02304	0.306287	0.437084
ENSG00000116852	kinesin family member 21B [Source:HGNC Symbol;Acc:HGNC:29442]	KIF21B	protein_coding	80.425	0.202409	0.140808	1.43748	0.150582	0.273914	0.0262858	0.13901	0.189093	0.85002	0.919936	-0.492591	0.14509	-3.39507	0.000686108	0.00198886	-1.61402	0.149049	-10.8288	2.5147e-27	3.67639e-26	-0.386558	0.18191	-2.125	0.0335869	0.0764042	-0.648359	0.182456	-3.55351	0.000380126	0.00132277
ENSG00000065665	Sec61 translocon alpha 2 subunit [Source:HGNC Symbol;Acc:HGNC:17702]	SEC61A2	protein_coding	35.4781	0.401451	0.193631	2.07328	0.038146	0.090291	0.589721	0.190157	3.10123	0.00192722	0.00747129	0.559508	0.18771	2.98071	0.00287582	0.00743673	0.998144	0.176689	5.64914	1.61248e-08	6.96875e-08	1.08652	0.225815	4.81154	1.49768e-06	1.00015e-05	1.00128	0.22728	4.4055	1.0554e-05	4.86175e-05
ENSG00000163874	zinc finger CCCH-type containing 12A [Source:HGNC Symbol;Acc:HGNC:26259]	ZC3H12A	protein_coding	1296.28	3.7902	0.128482	29.4998	2.89357e-191	5.02034e-187	3.57663	0.128912	27.7447	2.01758e-169	1.86858e-165	0.0810143	0.128125	0.632306	0.527187	0.654803	-0.800911	0.125677	-6.37275	1.85663e-10	9.54226e-10	0.176357	0.163891	1.07606	0.2819	0.418752	0.433687	0.16439	2.63816	0.00833569	0.0212675
ENSG00000159173	troponin I1, slow skeletal type [Source:HGNC Symbol;Acc:HGNC:11945]	TNNI1	protein_coding	5.49133	-0.921897	0.440005	-2.0952	0.0361537	0.0862221	-0.487248	0.41043	-1.18716	0.235163	0.410861	0.552692	0.451174	1.22501	0.220572	0.337239	-2.50705	0.461947	-5.42715	5.72619e-08	2.344e-07	-0.204782	0.470546	-0.435201	0.663417	0.769659	-1.09833	0.465302	-2.36047	0.018252	0.0421916
ENSG00000001167	nuclear transcription factor Y subunit alpha [Source:HGNC Symbol;Acc:HGNC:7804]	NFYA	protein_coding	546.456	0.476857	0.0608524	7.8363	4.64034e-15	7.8317e-14	0.147501	0.0607084	2.42966	0.0151132	0.0455338	1.10248	0.0590965	18.6555	1.1386e-77	2.26776e-75	0.742076	0.0589167	12.5953	2.23991e-36	4.89936e-35	1.08636	0.0746284	14.5569	5.27766e-48	2.15149e-45	0.903424	0.0747349	12.0884	1.21642e-33	7.24494e-32
ENSG00000094804	cell division cycle 6 [Source:HGNC Symbol;Acc:HGNC:1744]	CDC6	protein_coding	16.6338	0.215595	0.304567	0.707872	0.479025	0.639905	0.00130983	0.31319	0.00418221	0.996663	0.998226	1.39237	0.296427	4.69717	2.63792e-06	1.09385e-05	1.32877	0.299789	4.43235	9.32136e-06	3.03337e-05	1.08307	0.349181	3.10176	0.00192376	0.0064258	1.50861	0.351866	4.28746	1.80732e-05	8.05702e-05
ENSG00000198700	importin 9 [Source:HGNC Symbol;Acc:HGNC:19425]	IPO9	protein_coding	526.305	-0.0710731	0.0590705	-1.20319	0.228902	0.377787	0.124486	0.0589095	2.11318	0.0345855	0.0920707	-0.0726743	0.0605819	-1.1996	0.230293	0.347853	0.123981	0.0584943	2.11954	0.0340445	0.0624734	-0.0784352	0.0749778	-1.04611	0.295509	0.433547	0.0155522	0.0756892	0.205474	0.837202	0.892261
ENSG00000198892	shisa family member 4 [Source:HGNC Symbol;Acc:HGNC:27139]	SHISA4	protein_coding	21.9729	-0.434115	0.1993	-2.1782	0.0293914	0.0721988	-0.56524	0.208787	-2.70725	0.00678422	0.0225974	0.273356	0.204418	1.33724	0.181144	0.286928	0.265754	0.212959	1.24791	0.212065	0.305758	0.12596	0.236929	0.531637	0.594978	0.716345	-0.145134	0.253108	-0.573407	0.566369	0.685543
ENSG00000134375	translocase of inner mitochondrial membrane 17 homolog A (yeast) [Source:HGNC Symbol;Acc:HGNC:17315]	TIMM17A	protein_coding	517.582	0.439869	0.0786683	5.59143	2.25204e-08	1.82669e-07	0.272508	0.0794474	3.43005	0.00060348	0.00262216	0.27687	0.0794686	3.48402	0.000493944	0.00146132	-0.511322	0.0799368	-6.39658	1.58894e-10	8.21661e-10	0.0858535	0.0998763	0.859598	0.390011	0.532675	-0.386671	0.103195	-3.74699	0.000178966	0.000662997
ENSG00000221883	ariadne homolog 2 opposite strand [Source:HGNC Symbol;Acc:HGNC:34425]	ARIH2OS	protein_coding	6.66816	-0.00768474	0.397271	-0.0193438	0.984567	0.99158	0.162214	0.377077	0.430189	0.667058	0.808439	0.642517	0.393193	1.6341	0.102237	0.179128	0.830255	0.364803	2.2759	0.0228523	0.0437557	1.07818	0.433541	2.48691	0.0128859	0.0337866	1.21942	0.421386	2.89382	0.00380586	0.0106281
ENSG00000143862	ADP ribosylation factor like GTPase 8A [Source:HGNC Symbol;Acc:HGNC:25192]	ARL8A	protein_coding	444.081	0.588091	0.0747805	7.86423	3.7138e-15	6.31092e-14	0.474098	0.0746819	6.34823	2.17809e-10	2.41008e-09	-0.0979161	0.0755023	-1.29686	0.194678	0.304306	-0.90334	0.0756401	-11.9426	7.09615e-33	1.33038e-31	-0.097973	0.0966856	-1.01332	0.310909	0.450794	-0.439619	0.0987438	-4.45212	8.50276e-06	3.96218e-05
ENSG00000176903	paraneoplastic Ma antigen 1 [Source:HGNC Symbol;Acc:HGNC:9158]	PNMA1	protein_coding	1171.91	0.176823	0.087152	2.0289	0.0424681	0.098611	0.873646	0.0872302	10.0154	1.30422e-23	4.09459e-22	1.1183	0.0880563	12.6998	5.92885e-37	2.13243e-35	1.33617	0.0855894	15.6114	6.08683e-55	2.54507e-53	1.07555	0.108136	9.94632	2.61685e-23	1.48071e-21	1.44269	0.108655	13.2777	3.11866e-40	2.91752e-38
ENSG00000077152	ubiquitin conjugating enzyme E2 T [Source:HGNC Symbol;Acc:HGNC:25009]	UBE2T	protein_coding	11.2056	-0.611999	0.340276	-1.79853	0.0720923	0.152667	0.625409	0.338774	1.8461	0.064878	0.154699	0.933784	0.342399	2.72718	0.00638783	0.0154125	0.220338	0.329566	0.668571	0.503769	0.61193	-0.123634	0.392202	-0.315231	0.752587	0.838977	0.448549	0.400733	1.11932	0.263003	0.387805
ENSG00000109762	sorting nexin 25 [Source:HGNC Symbol;Acc:HGNC:21883]	SNX25	protein_coding	104.244	0.289895	0.125771	2.30495	0.0211696	0.0544542	0.6658	0.123884	5.3744	7.68396e-08	6.37679e-07	0.972031	0.121947	7.9709	1.57529e-15	1.57981e-14	0.563834	0.117477	4.79951	1.59053e-06	5.6267e-06	1.07539	0.150033	7.16772	7.62552e-13	1.37605e-11	1.03083	0.151638	6.79797	1.06103e-11	1.09613e-10
ENSG00000162783	immediate early response 5 [Source:HGNC Symbol;Acc:HGNC:5393]	IER5	protein_coding	706.022	0.594834	0.0854951	6.95752	3.46318e-12	4.37946e-11	0.572463	0.0853115	6.71027	1.94266e-11	2.39096e-10	1.26659	0.0854614	14.8206	1.07849e-49	7.34444e-48	0.234924	0.0842604	2.78807	0.00530235	0.0115101	1.0748	0.106341	10.1071	5.1407e-24	3.10467e-22	0.900619	0.10666	8.44383	3.07109e-17	5.31146e-16
ENSG00000104375	serine/threonine kinase 3 [Source:HGNC Symbol;Acc:HGNC:11406]	STK3	protein_coding	239.366	0.711431	0.108952	6.52974	6.5885e-11	7.23522e-10	0.134267	0.109705	1.2239	0.220991	0.393107	0.74554	0.107637	6.92641	4.31662e-12	3.27692e-11	0.758937	0.107403	7.06622	1.59209e-12	9.58722e-12	1.07472	0.135447	7.93465	2.11093e-15	5.20106e-14	0.962153	0.135669	7.09192	1.3226e-12	1.51318e-11
ENSG00000163444	transmembrane protein 183A [Source:HGNC Symbol;Acc:HGNC:20173]	TMEM183A	protein_coding	297.958	-0.269921	0.0755238	-3.57399	0.000351579	0.00144035	-0.0220982	0.0749137	-0.294983	0.768007	0.873079	0.220127	0.0773002	2.84769	0.00440372	0.0109977	-0.0222841	0.0751488	-0.296533	0.766823	0.833162	0.00699965	0.0940831	0.0743987	0.940693	0.965216	0.014081	0.0950434	0.148153	0.882222	0.924078
ENSG00000083097	dopey family member 1 [Source:HGNC Symbol;Acc:HGNC:21194]	DOPEY1	protein_coding	291.059	0.986206	0.154076	6.40077	1.54591e-10	1.64247e-09	0.262583	0.153385	1.71191	0.0869124	0.195445	-0.0280624	0.155918	-0.179982	0.857167	0.911179	-0.103977	0.153186	-0.678762	0.497289	0.605663	1.07343	0.190813	5.62557	1.84892e-08	1.73543e-07	0.398281	0.190634	2.08925	0.0366854	0.0772099
ENSG00000112877	centrosomal protein 72 [Source:HGNC Symbol;Acc:HGNC:25547]	CEP72	protein_coding	20.5028	-0.225135	0.249923	-0.900818	0.367685	0.534283	-0.342106	0.245386	-1.39415	0.163271	0.315259	0.766135	0.248035	3.08882	0.00200952	0.0053619	1.12178	0.238204	4.70932	2.48545e-06	8.59719e-06	1.07294	0.282776	3.79433	0.000148043	0.000646251	0.890582	0.282451	3.15305	0.00161575	0.00492083
ENSG00000133063	chitinase 1 [Source:HGNC Symbol;Acc:HGNC:1936]	CHIT1	protein_coding	1338.94	-0.035053	0.105084	-0.33357	0.738704	0.842139	-0.822195	0.10415	-7.89434	2.91858e-15	5.0383e-14	0.127038	0.107283	1.18414	0.236356	0.355273	0.0980548	0.104611	0.937331	0.348588	0.457061	0.0275349	0.132701	0.207496	0.835623	0.895658	-0.337857	0.131146	-2.57619	0.00998964	0.0249815
ENSG00000180616	somatostatin receptor 2 [Source:HGNC Symbol;Acc:HGNC:11331]	SSTR2	protein_coding	30.3234	3.78407	0.379519	9.97072	2.04749e-23	7.00669e-22	3.26074	0.386246	8.44213	3.11616e-17	6.3921e-16	-2.47465	0.365526	-6.7701	1.2869e-11	9.35164e-11	-3.05877	0.381975	-8.00777	1.16805e-15	8.72408e-15	-0.220989	0.485653	-0.455036	0.649084	0.758427	-0.113751	0.492588	-0.230924	0.817374	0.879222
ENSG00000115109	erythrocyte membrane protein band 4.1 like 5 [Source:HGNC Symbol;Acc:HGNC:19819]	EPB41L5	protein_coding	52.2139	0.913872	0.17099	5.34461	9.06126e-08	6.83237e-07	0.301754	0.173666	1.73756	0.0822892	0.187272	0.438087	0.164939	2.65606	0.00790603	0.0186916	0.843481	0.165787	5.08774	3.62352e-07	1.36882e-06	1.07222	0.207786	5.16023	2.4665e-07	1.90778e-06	0.953848	0.208878	4.56653	4.9586e-06	2.40377e-05
ENSG00000122188	lymphocyte transmembrane adaptor 1 [Source:HGNC Symbol;Acc:HGNC:26005]	LAX1	protein_coding	5.29536	-0.0554886	0.468128	-0.118533	0.905645	0.945822	-0.524287	0.472131	-1.11047	0.266797	0.44824	-0.180728	0.474829	-0.380617	0.703488	0.801988	-0.832176	0.485975	-1.71238	0.086826	0.142692	-0.939589	0.510879	-1.83916	0.0658916	0.133737	-0.710108	0.511078	-1.38943	0.164702	0.267753
ENSG00000058673	zinc finger CCCH-type containing 11A [Source:HGNC Symbol;Acc:HGNC:29093]	ZC3H11A	protein_coding	898.671	0.203012	0.063659	3.18906	0.00142738	0.00511462	0.139304	0.0632549	2.20227	0.0276461	0.0761811	0.0268299	0.0647722	0.414219	0.678714	0.782316	0.228852	0.0629068	3.63795	0.000274817	0.000736357	0.127697	0.0805078	1.58615	0.112706	0.20526	0.406218	0.0797101	5.0962	3.46543e-07	2.01919e-06
ENSG00000257315	zinc finger BED-type containing 6 [Source:HGNC Symbol;Acc:HGNC:33273]	ZBED6	protein_coding	56.822	0.546191	0.204678	2.66854	0.00761819	0.0224483	0.270244	0.202813	1.33248	0.182703	0.342601	0.417963	0.203532	2.05355	0.0400193	0.0799739	0.701844	0.198581	3.5343	0.000408864	0.00106924	0.36514	0.252998	1.44325	0.148949	0.256565	0.514271	0.249533	2.06093	0.0393094	0.0817312
ENSG00000105607	glutaryl-CoA dehydrogenase [Source:HGNC Symbol;Acc:HGNC:4189]	GCDH	protein_coding	193.539	-0.228097	0.109815	-2.0771	0.0377922	0.0896003	0.0768894	0.108308	0.709912	0.477759	0.660068	1.16587	0.109088	10.6874	1.16587e-26	2.46522e-25	1.2318	0.104661	11.7694	5.61203e-32	1.0112e-30	1.07214	0.131269	8.16754	3.14738e-16	8.64541e-15	1.25712	0.13118	9.58319	9.40928e-22	2.42403e-20
ENSG00000143842	SRY-box 13 [Source:HGNC Symbol;Acc:HGNC:11192]	SOX13	protein_coding	271.871	-0.552422	0.105279	-5.2472	1.5443e-07	1.12483e-06	-0.790614	0.105995	-7.45894	8.7218e-14	1.33076e-12	0.3688	0.107798	3.4212	0.000623445	0.00181545	0.755438	0.106133	7.11785	1.09623e-12	6.66691e-12	-0.0230595	0.130146	-0.177182	0.859365	0.911288	-0.0137995	0.130931	-0.105395	0.916062	0.947902
ENSG00000156253	RWD domain containing 2B [Source:HGNC Symbol;Acc:HGNC:1302]	RWDD2B	protein_coding	103.83	-0.18972	0.10178	-1.86402	0.0623195	0.135426	0.193511	0.0980484	1.97363	0.0484243	0.122019	0.64423	0.100706	6.39713	1.58328e-10	1.03776e-09	0.746703	0.0928168	8.04491	8.63062e-16	6.52244e-15	1.0718	0.117358	9.13274	6.67895e-20	2.75403e-18	1.11082	0.117834	9.42695	4.22187e-21	1.03992e-19
ENSG00000143850	pleckstrin homology domain containing A6 [Source:HGNC Symbol;Acc:HGNC:17053]	PLEKHA6	protein_coding	5.03631	-0.619511	0.480725	-1.2887	0.197502	0.337948	-1.46676	0.491283	-2.98557	0.00283052	0.0105302	2.49053	0.475065	5.2425	1.58417e-07	7.51246e-07	0.969768	0.496807	1.952	0.0509379	0.0894928	-0.000663726	0.506931	-0.0013093	0.998955	0.999704	-1.13226	0.514115	-2.20234	0.0276412	0.0602917
ENSG00000177169	unc-51 like autophagy activating kinase 1 [Source:HGNC Symbol;Acc:HGNC:12558]	ULK1	protein_coding	295.027	-0.298763	0.100788	-2.96425	0.00303418	0.00990463	0.0624557	0.0975997	0.639917	0.522226	0.698628	1.07279	0.100737	10.6495	1.75296e-26	3.65243e-25	1.70081	0.094405	18.0161	1.45754e-72	1.07992e-70	1.07147	0.120353	8.90272	5.4493e-19	2.0321e-17	1.46682	0.118382	12.3906	2.93937e-35	1.97268e-33
ENSG00000133056	phosphatidylinositol-4-phosphate 3-kinase catalytic subunit type 2 beta [Source:HGNC Symbol;Acc:HGNC:8972]	PIK3C2B	protein_coding	42.0788	-1.1778	0.190437	-6.18473	6.22086e-10	6.18521e-09	-1.11154	0.186754	-5.95187	2.65104e-09	2.62314e-08	0.548779	0.197356	2.78066	0.00542485	0.0132898	0.732548	0.188842	3.87916	0.000104818	0.000297646	-0.193095	0.226965	-0.850771	0.394896	0.537629	0.281814	0.222403	1.26713	0.205108	0.319101
ENSG00000174529	transmembrane protein 81 [Source:HGNC Symbol;Acc:HGNC:32349]	TMEM81	protein_coding	9.91452	-0.539079	0.358607	-1.50326	0.132772	0.248144	-0.247557	0.354264	-0.698792	0.484682	0.66633	1.26307	0.357023	3.53778	0.0004035	0.00121312	0.575248	0.350868	1.6395	0.101109	0.162828	0.564957	0.402186	1.40472	0.160106	0.271849	-0.142885	0.41495	-0.344344	0.730588	0.816747
ENSG00000216490	IFI30, lysosomal thiol reductase [Source:HGNC Symbol;Acc:HGNC:5398]	IFI30	protein_coding	78.5462	-0.0151777	0.148549	-0.102173	0.918619	0.953005	0.137428	0.143739	0.956094	0.339025	0.527135	0.353558	0.14962	2.36304	0.0181259	0.0396113	1.44458	0.134559	10.7357	6.91939e-27	9.84392e-26	1.07106	0.167343	6.40039	1.54983e-10	1.99136e-09	1.86051	0.162073	11.4794	1.67353e-30	8.11485e-29
ENSG00000133059	dual serine/threonine and tyrosine protein kinase [Source:HGNC Symbol;Acc:HGNC:29043]	DSTYK	protein_coding	157.088	-0.21059	0.103679	-2.03117	0.0422374	0.0981804	-0.110172	0.101303	-1.08755	0.276796	0.45987	0.0626208	0.106181	0.589756	0.555355	0.679402	-0.333099	0.102872	-3.23799	0.00120376	0.00292577	0.100457	0.129914	0.773257	0.43937	0.579612	-0.245657	0.130787	-1.8783	0.0603407	0.117331
ENSG00000133069	transmembrane and coiled-coil domain family 2 [Source:HGNC Symbol;Acc:HGNC:24239]	TMCC2	protein_coding	5.30473	0.787804	0.424393	1.85631	0.0634099	0.137366	-0.212568	0.434914	-0.488759	0.625012	0.778974	-1.3819	0.436214	-3.16795	0.00153519	0.00418673	-0.0864593	0.438822	-0.197026	0.843807	0.890336	0.113272	0.478949	0.236501	0.813044	0.880916	0.520221	0.477885	1.08859	0.276334	0.402876
ENSG00000163545	NUAK family kinase 2 [Source:HGNC Symbol;Acc:HGNC:29558]	NUAK2	protein_coding	21.7596	-0.362929	0.273208	-1.3284	0.184047	0.320475	-0.379453	0.263843	-1.43818	0.150384	0.297454	-0.0164628	0.280435	-0.0587047	0.953187	0.972545	0.190462	0.264967	0.718814	0.472255	0.581505	-0.374622	0.337654	-1.10948	0.267221	0.402684	-0.0761328	0.323912	-0.235042	0.814177	0.877057
ENSG00000117266	cyclin dependent kinase 18 [Source:HGNC Symbol;Acc:HGNC:8751]	CDK18	protein_coding	346.395	0.244308	0.105044	2.32576	0.0200313	0.0520094	0.331091	0.104958	3.15449	0.00160778	0.00635529	-0.670636	0.108038	-6.20741	5.38664e-10	3.34037e-09	-0.208538	0.104794	-1.98998	0.0465932	0.0827156	-0.0917852	0.132293	-0.693805	0.487805	0.624091	-0.122133	0.133138	-0.917338	0.358965	0.493221
ENSG00000158711	ELK4, ETS transcription factor [Source:HGNC Symbol;Acc:HGNC:3326]	ELK4	protein_coding	361.137	0.109432	0.0922642	1.18608	0.235592	0.386126	0.0686042	0.0917626	0.747627	0.454685	0.640587	-0.212918	0.0942952	-2.258	0.0239457	0.0509031	-0.122743	0.0918384	-1.33651	0.181381	0.26852	-0.18736	0.117934	-1.58868	0.112133	0.204321	0.0367064	0.116959	0.313841	0.753642	0.834115
ENSG00000164574	polypeptide N-acetylgalactosaminyltransferase 10 [Source:HGNC Symbol;Acc:HGNC:19873]	GALNT10	protein_coding	392.953	-0.341424	0.0697143	-4.89748	9.70742e-07	6.30329e-06	-0.380915	0.0701434	-5.43052	5.61912e-08	4.7375e-07	1.30891	0.0690435	18.9577	3.81521e-80	8.72459e-78	1.39981	0.0679696	20.5946	3.06988e-94	3.94885e-92	1.06813	0.0832054	12.8373	1.01408e-37	1.87522e-35	1.12444	0.083812	13.4162	4.85691e-41	4.71019e-39
ENSG00000248592	TMEM110-MUSTN1 readthrough [Source:HGNC Symbol;Acc:HGNC:38834]	TMEM110-MUSTN1	protein_coding	8.94823	0.563987	0.398365	1.41576	0.156847	0.282732	-0.00366216	0.402177	-0.00910585	0.992735	0.996278	0.249768	0.396472	0.629975	0.528711	0.656168	0.6548	0.395826	1.65426	0.0980744	0.158589	1.06795	0.442836	2.4116	0.0158826	0.0403236	0.736334	0.44483	1.65532	0.0978602	0.175782
ENSG00000181634	tumor necrosis factor superfamily member 15 [Source:HGNC Symbol;Acc:HGNC:11931]	TNFSF15	protein_coding	230.801	3.77164	0.374795	10.0632	8.03492e-24	2.83345e-22	2.38575	0.374815	6.36514	1.95106e-10	2.16793e-09	-2.72607	0.377673	-7.21809	5.2724e-13	4.33469e-12	-5.49559	0.393635	-13.9611	2.69165e-44	7.95174e-43	-0.827074	0.438939	-1.88426	0.05953	0.123074	-2.706	0.458128	-5.90665	3.49137e-09	2.65916e-08
ENSG00000105866	Sp4 transcription factor [Source:HGNC Symbol;Acc:HGNC:11209]	SP4	protein_coding	72.9632	0.520558	0.153987	3.38053	0.00072347	0.00278011	0.644332	0.155683	4.13873	3.49232e-05	0.00019722	0.880168	0.149109	5.90284	3.57304e-09	2.03017e-08	0.907718	0.146689	6.18805	6.09146e-10	2.99369e-09	1.06637	0.189566	5.62535	1.85134e-08	1.73679e-07	1.39475	0.191128	7.29749	2.93191e-13	3.54028e-12
ENSG00000196550	family with sequence similarity 72 member A [Source:HGNC Symbol;Acc:HGNC:24044]	FAM72A	protein_coding	7.61066	1.05408	0.348148	3.02769	0.00246428	0.0082519	0.623226	0.352639	1.76732	0.0771752	0.177403	-1.43733	0.362423	-3.9659	7.3121e-05	0.000247745	-0.51284	0.351593	-1.45862	0.14467	0.221648	-0.697841	0.428302	-1.62932	0.103245	0.19163	0.480731	0.411778	1.16745	0.243027	0.364531
ENSG00000176058	taperin [Source:HGNC Symbol;Acc:HGNC:26894]	TPRN	protein_coding	92.2657	-0.410949	0.151782	-2.70749	0.00677944	0.0202799	-0.225753	0.150694	-1.49809	0.13411	0.27271	1.64333	0.150161	10.9438	7.11645e-28	1.62538e-26	1.01317	0.147365	6.87523	6.18881e-12	3.579e-11	1.06521	0.179122	5.94686	2.73329e-09	2.90961e-08	0.903038	0.18109	4.98667	6.14299e-07	3.4439e-06
ENSG00000172183	interferon stimulated exonuclease gene 20 [Source:HGNC Symbol;Acc:HGNC:6130]	ISG20	protein_coding	101.37	3.73394	0.419947	8.89144	6.03198e-19	1.42388e-17	1.92202	0.423997	4.53311	5.81227e-06	3.71116e-05	-3.3354	0.42314	-7.88251	3.20876e-15	3.13646e-14	-1.2078	0.41953	-2.87894	0.00399017	0.00888127	-0.864479	0.485582	-1.7803	0.0750277	0.148369	-0.126347	0.484994	-0.260513	0.794468	0.863585
ENSG00000174010	kelch like family member 15 [Source:HGNC Symbol;Acc:HGNC:29347]	KLHL15	protein_coding	95.4192	-0.158648	0.129903	-1.22128	0.221979	0.36908	-0.0891443	0.127123	-0.701242	0.483152	0.66468	1.27826	0.127496	10.0259	1.17283e-23	2.08688e-22	0.511683	0.125184	4.08745	4.36138e-05	0.000130785	1.0651	0.155973	6.82872	8.56739e-12	1.32135e-10	0.386613	0.159906	2.41775	0.0156166	0.0368962
ENSG00000110400	nectin cell adhesion molecule 1 [Source:HGNC Symbol;Acc:HGNC:9706]	NECTIN1	protein_coding	181.066	-1.01395	0.0998321	-10.1565	3.09917e-24	1.12022e-22	-0.287213	0.0959657	-2.99287	0.00276369	0.0103064	1.93005	0.0987718	19.5405	4.97409e-85	1.29768e-82	1.26139	0.092814	13.5906	4.55614e-42	1.22665e-40	1.06256	0.113	9.40324	5.29099e-21	2.45231e-19	0.936169	0.115155	8.12963	4.30596e-16	6.74213e-15
ENSG00000099889	armadillo repeat gene deleted in velocardiofacial syndrome [Source:HGNC Symbol;Acc:HGNC:728]	ARVCF	protein_coding	38.7838	-0.359974	0.206983	-1.73915	0.082009	0.169488	-0.245637	0.21563	-1.13916	0.254636	0.433952	1.10308	0.206755	5.3352	9.54384e-08	4.62898e-07	0.575375	0.213075	2.70034	0.00692694	0.0147108	1.06229	0.237254	4.47743	7.55471e-06	4.3925e-05	0.853259	0.247018	3.45424	0.000551841	0.00185614
ENSG00000144802	NFKB inhibitor zeta [Source:HGNC Symbol;Acc:HGNC:29805]	NFKBIZ	protein_coding	1563.05	3.69791	0.127049	29.1062	2.99653e-186	2.59949e-182	3.12232	0.12666	24.6512	3.56892e-134	9.44387e-131	1.27839	0.125726	10.1681	2.75299e-24	5.02895e-23	0.114703	0.123302	0.930261	0.352236	0.460865	0.954973	0.160534	5.94874	2.70219e-09	2.87821e-08	1.41146	0.158953	8.87975	6.70086e-19	1.36246e-17
ENSG00000163291	progestin and adipoQ receptor family member 3 [Source:HGNC Symbol;Acc:HGNC:30130]	PAQR3	protein_coding	118.906	-0.119701	0.124148	-0.964176	0.334958	0.499357	0.22651	0.122879	1.84336	0.0652769	0.155414	1.02647	0.122483	8.38047	5.27147e-17	5.95024e-16	1.24074	0.117197	10.5868	3.43209e-26	4.70559e-25	1.06228	0.149394	7.1106	1.15539e-12	2.02781e-11	1.21225	0.15028	8.06657	7.22981e-16	1.11412e-14
ENSG00000123836	6-phosphofructo-2-kinase/fructose-2,6-biphosphatase 2 [Source:HGNC Symbol;Acc:HGNC:8873]	PFKFB2	protein_coding	172.26	-1.09101	0.11941	-9.13673	6.43663e-20	1.65937e-18	-0.556507	0.113955	-4.88356	1.04185e-06	7.40244e-06	0.540953	0.123604	4.3765	1.206e-05	4.60687e-05	-0.519697	0.117068	-4.43927	9.02624e-06	2.9425e-05	0.161097	0.143968	1.11897	0.263152	0.398157	-0.753597	0.145758	-5.17021	2.33827e-07	1.3882e-06
ENSG00000180667	YOD1 deubiquitinase [Source:HGNC Symbol;Acc:HGNC:25035]	YOD1	protein_coding	109.259	0.102369	0.133552	0.766511	0.443372	0.607239	0.0263406	0.13262	0.198618	0.842562	0.915836	0.193639	0.134943	1.43497	0.151295	0.247608	-0.19311	0.133272	-1.449	0.147339	0.225233	-0.114394	0.170413	-0.671273	0.502046	0.636906	-0.0350002	0.16969	-0.20626	0.836588	0.891761
ENSG00000196352	CD55 molecule (Cromer blood group) [Source:HGNC Symbol;Acc:HGNC:2665]	CD55	protein_coding	778.537	0.930045	0.115923	8.02295	1.03239e-15	1.85809e-14	1.21047	0.115544	10.4762	1.11114e-25	3.87602e-24	0.244785	0.117563	2.08216	0.0373282	0.0753437	-0.239327	0.114829	-2.08421	0.0371414	0.067554	0.318423	0.145533	2.18797	0.0286716	0.0667812	0.340681	0.145425	2.34266	0.0191469	0.0440023
ENSG00000203710	complement component 3b/4b receptor 1 (Knops blood group) [Source:HGNC Symbol;Acc:HGNC:2334]	CR1	protein_coding	93.1255	-0.929375	0.210439	-4.41636	1.00378e-05	5.50602e-05	-2.10707	0.205272	-10.2648	1.01549e-24	3.41997e-23	0.331908	0.217121	1.52868	0.126345	0.213783	0.0790327	0.210863	0.374806	0.707805	0.787239	0.133157	0.253514	0.525245	0.599413	0.720138	-0.11766	0.246243	-0.477823	0.632776	0.740705
ENSG00000176473	WD repeat domain 25 [Source:HGNC Symbol;Acc:HGNC:21064]	WDR25	protein_coding	59.8768	-0.0895112	0.181995	-0.491832	0.622838	0.760241	-0.174657	0.179284	-0.974191	0.329962	0.517649	1.01809	0.180336	5.64549	1.64708e-08	8.70189e-08	1.05717	0.175024	6.04018	1.53946e-09	7.31165e-09	1.06003	0.215533	4.91817	8.73585e-07	6.08052e-06	0.857055	0.215272	3.98127	6.85482e-05	0.000274652
ENSG00000165244	zinc finger protein 367 [Source:HGNC Symbol;Acc:HGNC:18320]	ZNF367	protein_coding	11.5218	-0.650663	0.324707	-2.00385	0.0450863	0.103499	0.0976191	0.312175	0.312706	0.754504	0.864328	1.2671	0.322394	3.93029	8.48442e-05	0.000285014	0.868202	0.301293	2.88159	0.00395678	0.00881012	1.05958	0.357869	2.96081	0.00306834	0.0096947	1.70849	0.353873	4.82799	1.37918e-06	7.34939e-06
ENSG00000105855	integrin subunit beta 8 [Source:HGNC Symbol;Acc:HGNC:6163]	ITGB8	protein_coding	1820.24	3.6868	0.207224	17.7914	8.24536e-71	2.42469e-68	4.51451	0.208164	21.6872	2.70721e-104	2.27935e-101	-3.23816	0.211323	-15.3233	5.34573e-53	4.42049e-51	-5.15767	0.209135	-24.6619	2.74431e-134	9.07728e-132	-1.93976	0.258533	-7.50297	6.23857e-14	1.29366e-12	-2.49121	0.271133	-9.18817	3.99569e-20	9.0369e-19
ENSG00000056558	TNF receptor associated factor 1 [Source:HGNC Symbol;Acc:HGNC:12031]	TRAF1	protein_coding	1949.13	3.67562	0.205065	17.9242	7.64014e-72	2.32555e-69	3.60364	0.206314	17.4668	2.56693e-68	6.09581e-66	-0.115069	0.208078	-0.553011	0.580256	0.700977	-0.527116	0.203997	-2.58393	0.00976805	0.0201777	-1.47874	0.257781	-5.73642	9.66969e-09	9.46237e-08	0.515289	0.255488	2.01688	0.0437078	0.0892909
ENSG00000105707	hepsin [Source:HGNC Symbol;Acc:HGNC:5155]	HPN	protein_coding	11.816	3.65089	0.386213	9.45306	3.29068e-21	9.37493e-20	4.88153	0.379281	12.8705	6.59844e-38	4.08772e-36	0.287682	0.287029	1.00227	0.316211	0.44637	-1.26981	0.270822	-4.68874	2.74896e-06	9.45043e-06	-0.00504017	0.505039	-0.00997976	0.992037	0.996147	0.0336002	0.508334	0.0660986	0.947299	0.968528
ENSG00000265972	thioredoxin interacting protein [Source:HGNC Symbol;Acc:HGNC:16952]	TXNIP	protein_coding	5100.54	-0.32886	0.122257	-2.68991	0.0071472	0.0212444	-0.78519	0.122193	-6.42582	1.31159e-10	1.47777e-09	0.55357	0.125017	4.42796	9.51277e-06	3.68168e-05	1.47912	0.12213	12.111	9.23489e-34	1.8217e-32	1.05954	0.152073	6.96733	3.23011e-12	5.28635e-11	2.04275	0.151907	13.4473	3.19239e-41	3.14535e-39
ENSG00000064651	solute carrier family 12 member 2 [Source:HGNC Symbol;Acc:HGNC:10911]	SLC12A2	protein_coding	115.604	-0.581644	0.126179	-4.60969	4.03271e-06	2.36857e-05	-0.180407	0.123523	-1.46051	0.14415	0.288283	1.3666	0.125368	10.9007	1.14367e-27	2.56468e-26	1.14845	0.11985	9.5824	9.48169e-22	1.02229e-20	1.05916	0.148408	7.13679	9.55328e-13	1.69829e-11	0.953361	0.14998	6.35658	2.06296e-10	1.84735e-09
ENSG00000117595	interferon regulatory factor 6 [Source:HGNC Symbol;Acc:HGNC:6121]	IRF6	protein_coding	17.4441	0.576154	0.327663	1.75837	0.078684	0.163787	0.967094	0.327915	2.94922	0.00318578	0.0116852	-0.952408	0.333496	-2.85583	0.00429248	0.010746	0.118853	0.318643	0.372997	0.70915	0.78864	-0.031032	0.40057	-0.0774696	0.93825	0.963747	0.729834	0.396702	1.83975	0.0658046	0.126334
ENSG00000139636	limb development membrane protein 1 like [Source:HGNC Symbol;Acc:HGNC:18268]	LMBR1L	protein_coding	290.764	-0.181806	0.0844625	-2.15251	0.0313572	0.0763789	-0.032584	0.0827001	-0.394002	0.69358	0.826345	0.892169	0.0843918	10.5718	4.02898e-26	8.2737e-25	0.809336	0.0808871	10.0058	1.43798e-23	1.7096e-22	1.059	0.100781	10.508	7.93869e-26	5.74178e-24	1.04358	0.100298	10.4048	2.35741e-25	7.882e-24
ENSG00000054392	hedgehog acyltransferase [Source:HGNC Symbol;Acc:HGNC:18270]	HHAT	protein_coding	96.5408	-0.308601	0.127675	-2.41709	0.0156451	0.0420646	-0.250996	0.126168	-1.98938	0.0466589	0.118473	0.295759	0.13012	2.27297	0.023028	0.0491076	1.39495	0.121488	11.4822	1.62113e-30	2.71503e-29	0.250513	0.154982	1.6164	0.106007	0.195401	0.90797	0.150954	6.01486	1.80037e-09	1.42636e-08
ENSG00000136720	heparan sulfate 6-O-sulfotransferase 1 [Source:HGNC Symbol;Acc:HGNC:5201]	HS6ST1	protein_coding	318.546	-0.235365	0.0979558	-2.40277	0.0162714	0.0434925	-0.41981	0.0964725	-4.3516	1.35145e-05	8.14872e-05	1.80423	0.0972188	18.5585	6.96724e-77	1.34431e-74	0.871752	0.0956322	9.11568	7.8179e-20	7.50705e-19	1.05714	0.118897	8.89128	6.04097e-19	2.23416e-17	0.14594	0.120437	1.21176	0.225605	0.343799
ENSG00000133424	LARGE xylosyl- and glucuronyltransferase 1 [Source:HGNC Symbol;Acc:HGNC:6511]	LARGE1	protein_coding	20.4168	-0.265189	0.281051	-0.943563	0.345393	0.51118	-0.0633346	0.293477	-0.215807	0.829138	0.907727	1.21675	0.277791	4.38009	1.18628e-05	4.53622e-05	2.15951	0.273709	7.88978	3.02724e-15	2.18185e-14	1.05667	0.321693	3.28472	0.00102083	0.00366138	2.04943	0.325724	6.29194	3.13523e-10	2.74192e-09
ENSG00000239779	WW domain binding protein 1 [Source:HGNC Symbol;Acc:HGNC:12737]	WBP1	protein_coding	46.484	-0.112087	0.193922	-0.578001	0.563263	0.713903	0.0176542	0.174452	0.101198	0.919393	0.956576	0.765231	0.191424	3.99756	6.39976e-05	0.000218996	0.91827	0.168238	5.45817	4.81064e-08	1.9859e-07	1.05551	0.212151	4.97526	6.51601e-07	4.6695e-06	1.13457	0.200434	5.66054	1.50895e-08	1.05632e-07
ENSG00000243279	PRA1 domain family member 2 [Source:HGNC Symbol;Acc:HGNC:28911]	PRAF2	protein_coding	32.635	0.0598082	0.215566	0.277448	0.781436	0.87042	-0.0326456	0.211683	-0.154219	0.877437	0.933906	0.610373	0.212115	2.87755	0.00400772	0.010089	2.1589	0.196727	10.9741	5.09187e-28	7.68677e-27	1.05447	0.251971	4.18488	2.85318e-05	0.000147528	2.02917	0.240849	8.42506	3.60556e-17	6.22421e-16
ENSG00000066027	protein phosphatase 2 regulatory subunit B'alpha [Source:HGNC Symbol;Acc:HGNC:9309]	PPP2R5A	protein_coding	500.452	-0.545666	0.0640819	-8.51515	1.66377e-17	3.46121e-16	-0.688593	0.0638384	-10.7865	3.98639e-27	1.50081e-25	0.232547	0.0659488	3.52617	0.000421614	0.00126327	0.640999	0.0639519	10.0232	1.20596e-23	1.43745e-22	-0.0203606	0.0798269	-0.25506	0.798677	0.870934	-0.0473738	0.0799356	-0.592649	0.553416	0.674625
ENSG00000065600	transmembrane protein 206 [Source:HGNC Symbol;Acc:HGNC:25593]	TMEM206	protein_coding	252.993	0.123112	0.0824075	1.49394	0.135191	0.252107	0.0602668	0.0848737	0.710077	0.477657	0.660025	0.0561021	0.0835943	0.671123	0.502142	0.631927	-0.38314	0.0861347	-4.44814	8.66153e-06	2.82709e-05	0.0864471	0.104461	0.827556	0.407922	0.550598	-0.14271	0.110211	-1.29488	0.195361	0.306927
ENSG00000117691	neudesin neurotrophic factor [Source:HGNC Symbol;Acc:HGNC:30384]	NENF	protein_coding	322.309	0.0981668	0.11603	0.84605	0.397525	0.563715	-0.267671	0.116426	-2.29906	0.0215014	0.0615947	0.390226	0.117732	3.31453	0.000917968	0.0026063	0.610606	0.115914	5.26775	1.38108e-07	5.45103e-07	0.216972	0.145148	1.49483	0.134958	0.237375	0.455377	0.144724	3.14652	0.00165225	0.00502118
ENSG00000162772	activating transcription factor 3 [Source:HGNC Symbol;Acc:HGNC:785]	ATF3	protein_coding	936.275	1.1356	0.14082	8.06419	7.37247e-16	1.34362e-14	-0.0117968	0.142321	-0.0828886	0.93394	0.965825	0.173525	0.143294	1.21097	0.225906	0.342985	1.68842	0.141277	11.9511	6.40742e-33	1.20248e-31	0.147417	0.175615	0.839431	0.401227	0.543772	0.826312	0.176129	4.69152	2.71182e-06	1.37431e-05
ENSG00000123685	basic leucine zipper ATF-like transcription factor 3 [Source:HGNC Symbol;Acc:HGNC:28915]	BATF3	protein_coding	32.0723	1.22692	0.278596	4.40394	1.06301e-05	5.80369e-05	1.07545	0.27337	3.93405	8.35272e-05	0.000438293	-1.65139	0.287611	-5.74177	9.36942e-09	5.09541e-08	-2.21146	0.28158	-7.85376	4.03743e-15	2.87857e-14	-0.804184	0.351666	-2.28678	0.0222084	0.0537588	-0.830751	0.342892	-2.42277	0.0154025	0.0364835
ENSG00000215012	chromosome 22 open reading frame 29 [Source:HGNC Symbol;Acc:HGNC:26112]	C22orf29	protein_coding	135.281	-0.515921	0.107525	-4.79817	1.60125e-06	1.0044e-05	-0.638979	0.103063	-6.19991	5.64942e-10	5.96944e-09	1.42815	0.10596	13.4783	2.09919e-41	9.28003e-40	0.606531	0.103329	5.86988	4.36106e-09	1.98233e-08	1.0532	0.124772	8.441	3.14641e-17	9.58294e-16	0.482968	0.124486	3.8797	0.000104585	0.0004046
ENSG00000203705	TatD DNase domain containing 3 [Source:HGNC Symbol;Acc:HGNC:27010]	TATDN3	protein_coding	109.387	-0.305352	0.114309	-2.67128	0.00755628	0.0222886	0.0869792	0.111281	0.781619	0.434439	0.622359	-0.387321	0.1203	-3.21963	0.00128358	0.00355127	-0.817092	0.114989	-7.10586	1.19576e-12	7.24302e-12	-0.120993	0.143642	-0.842323	0.399607	0.54219	-0.730932	0.149125	-4.90147	9.51225e-07	5.19291e-06
ENSG00000162769	feline leukemia virus subgroup C cellular receptor 1 [Source:HGNC Symbol;Acc:HGNC:24682]	FLVCR1	protein_coding	59.9132	-0.0736303	0.163823	-0.44945	0.653107	0.782879	0.233049	0.16097	1.44778	0.147677	0.293469	-0.311515	0.169132	-1.84184	0.0654979	0.122771	-0.953943	0.165377	-5.76828	8.00827e-09	3.57009e-08	-0.396309	0.208265	-1.90291	0.057052	0.118962	-0.782302	0.213432	-3.66535	0.000247005	0.000892402
ENSG00000105983	limb development membrane protein 1 [Source:HGNC Symbol;Acc:HGNC:13243]	LMBR1	protein_coding	296.535	0.359061	0.1055	3.40344	0.000665436	0.002584	0.210414	0.104694	2.00981	0.0444515	0.113789	0.770298	0.105328	7.3133	2.60652e-13	2.20459e-12	0.820328	0.102804	7.97953	1.4689e-15	1.08833e-14	1.05258	0.130481	8.06699	7.20534e-16	1.88126e-14	0.650974	0.130986	4.96981	6.70176e-07	3.73473e-06
ENSG00000197121	post-GPI attachment to proteins 1 [Source:HGNC Symbol;Acc:HGNC:25712]	PGAP1	protein_coding	29.8854	1.04113	0.253562	4.106	4.02578e-05	0.000197365	0.776689	0.265065	2.93019	0.00338759	0.0123354	-0.00288964	0.250042	-0.0115566	0.990779	0.994499	1.14618	0.249781	4.58876	4.45892e-06	1.4976e-05	1.05239	0.307378	3.42378	0.000617563	0.00235085	1.77347	0.313022	5.66566	1.46464e-08	1.0288e-07
ENSG00000143499	SET and MYND domain containing 2 [Source:HGNC Symbol;Acc:HGNC:20982]	SMYD2	protein_coding	211.385	-0.160331	0.0969357	-1.65399	0.098129	0.195514	-0.270018	0.0945001	-2.85733	0.00427222	0.0151366	-0.321156	0.100735	-3.18813	0.00143197	0.00392838	0.097691	0.0949865	1.02847	0.303728	0.409458	-0.0464241	0.122085	-0.38026	0.703753	0.801881	0.228503	0.11839	1.9301	0.0535947	0.10622
ENSG00000213398	lecithin-cholesterol acyltransferase [Source:HGNC Symbol;Acc:HGNC:6522]	LCAT	protein_coding	18.2015	0.115113	0.270616	0.425375	0.670563	0.79556	-0.113514	0.263568	-0.430683	0.666699	0.808189	0.373554	0.270465	1.38116	0.167231	0.269054	0.299832	0.262207	1.14349	0.252833	0.353478	1.05161	0.307399	3.42098	0.000623958	0.00237117	0.447224	0.30757	1.45406	0.145931	0.242973
ENSG00000092978	G-patch domain containing 2 [Source:HGNC Symbol;Acc:HGNC:25499]	GPATCH2	protein_coding	91.7038	0.121977	0.125837	0.969326	0.332383	0.496653	-0.0875933	0.12492	-0.701194	0.483182	0.66468	0.112308	0.127039	0.884046	0.376672	0.510104	0.125883	0.124796	1.00871	0.313113	0.419529	0.164176	0.15902	1.03242	0.301873	0.440686	0.26521	0.157501	1.68386	0.0922082	0.167448
ENSG00000168152	THAP domain containing 9 [Source:HGNC Symbol;Acc:HGNC:23192]	THAP9	protein_coding	27.007	-0.0688242	0.21686	-0.317367	0.750965	0.849973	-0.215927	0.214088	-1.00859	0.313172	0.499388	0.770094	0.213865	3.60084	0.000317191	0.000970967	1.21924	0.205917	5.92103	3.19932e-09	1.47013e-08	1.05004	0.25292	4.15166	3.30074e-05	0.000167652	0.869596	0.253262	3.43359	0.000595655	0.00198727
ENSG00000135063	family with sequence similarity 189 member A2 [Source:HGNC Symbol;Acc:HGNC:24820]	FAM189A2	protein_coding	9.74082	-1.31071	0.387491	-3.38254	0.000718181	0.00276285	0.264461	0.380558	0.694931	0.487099	0.668534	1.76631	0.388307	4.54875	5.39644e-06	2.15288e-05	0.615109	0.366193	1.67974	0.0930076	0.151547	1.04985	0.391519	2.68148	0.00732979	0.02077	1.11135	0.411803	2.69873	0.00696044	0.0181512
ENSG00000136628	glutamyl-prolyl-tRNA synthetase [Source:HGNC Symbol;Acc:HGNC:3418]	EPRS	protein_coding	1363.76	-0.421865	0.0783169	-5.38664	7.17874e-08	5.50381e-07	-0.286583	0.0779544	-3.67629	0.00023665	0.0011231	0.208532	0.0801857	2.60061	0.00930577	0.021671	0.147866	0.0780313	1.89495	0.0580984	0.100467	0.0389889	0.0980486	0.397649	0.690889	0.791548	-0.144553	0.0980832	-1.47378	0.140541	0.235737
ENSG00000162813	3'(2'), 5'-bisphosphate nucleotidase 1 [Source:HGNC Symbol;Acc:HGNC:1096]	BPNT1	protein_coding	173.767	-0.185989	0.0935217	-1.98873	0.046731	0.106598	0.136268	0.0920017	1.48115	0.138567	0.279411	0.095765	0.095717	1.0005	0.317068	0.447368	-0.662252	0.0942144	-7.0292	2.07723e-12	1.24358e-11	-0.0165362	0.117319	-0.140951	0.887909	0.931098	-0.352407	0.120423	-2.9264	0.0034291	0.0096604
ENSG00000131788	protein inhibitor of activated STAT 3 [Source:HGNC Symbol;Acc:HGNC:16861]	PIAS3	protein_coding	214.156	-0.339762	0.100376	-3.38489	0.000712074	0.00274239	0.23463	0.0981056	2.39161	0.0167747	0.0497738	1.03769	0.100004	10.3765	3.17236e-25	6.13379e-24	1.40354	0.0935384	15.005	6.81405e-51	2.55499e-49	1.04964	0.118608	8.84971	8.77485e-19	3.17328e-17	1.38436	0.118411	11.6911	1.41492e-31	7.50962e-30
ENSG00000111671	splA/ryanodine receptor domain and SOCS box containing 2 [Source:HGNC Symbol;Acc:HGNC:29522]	SPSB2	protein_coding	89.6736	-0.145562	0.156336	-0.931085	0.35181	0.518202	-0.0372474	0.155535	-0.239479	0.810734	0.896818	0.809509	0.156662	5.16722	2.37605e-07	1.10554e-06	1.02288	0.151488	6.75226	1.45561e-11	8.20522e-11	1.04722	0.185432	5.64743	1.62863e-08	1.54646e-07	1.20576	0.185478	6.50084	7.98749e-11	7.43106e-10
ENSG00000136630	H2.0 like homeobox [Source:HGNC Symbol;Acc:HGNC:4978]	HLX	protein_coding	144.189	0.202049	0.12796	1.579	0.114336	0.220562	0.0283191	0.12937	0.218901	0.826727	0.906123	0.531442	0.12851	4.13541	3.54315e-05	0.000126333	0.917937	0.126332	7.26608	3.7008e-13	2.32767e-12	0.264395	0.158102	1.6723	0.0944646	0.178521	1.0316	0.156183	6.60506	3.97352e-11	3.83142e-10
ENSG00000197568	HERV-H LTR-associating 3 [Source:HGNC Symbol;Acc:HGNC:4906]	HHLA3	protein_coding	28.0588	-0.353766	0.244336	-1.44787	0.147654	0.270003	-0.657414	0.233719	-2.81285	0.00491051	0.0170524	0.938437	0.242844	3.86436	0.000111381	0.000368413	1.79215	0.226897	7.89852	2.82227e-15	2.03968e-14	1.04639	0.278972	3.7509	0.000176203	0.000758472	1.17653	0.26886	4.37599	1.20884e-05	5.52875e-05
ENSG00000143498	TATA-box binding protein associated factor, RNA polymerase I subunit A [Source:HGNC Symbol;Acc:HGNC:11532]	TAF1A	protein_coding	49.0182	0.81984	0.155519	5.27165	1.352e-07	9.92271e-07	0.416187	0.159178	2.6146	0.00893316	0.0288978	-0.431462	0.155893	-2.76768	0.00564567	0.0137707	-0.399069	0.159276	-2.50552	0.0122271	0.0247386	0.0181146	0.200822	0.090202	0.928127	0.958037	-0.48766	0.214634	-2.27205	0.0230834	0.051758
ENSG00000129566	telomerase associated protein 1 [Source:HGNC Symbol;Acc:HGNC:11726]	TEP1	protein_coding	597.998	0.429203	0.0807814	5.31313	1.07756e-07	8.01011e-07	0.1003	0.0800946	1.25227	0.210472	0.380088	0.307248	0.0814381	3.77277	0.000161443	0.000519259	0.333757	0.0795623	4.19491	2.72976e-05	8.41461e-05	1.04503	0.100597	10.3883	2.80372e-25	1.92683e-23	0.358177	0.101008	3.54603	0.000391084	0.00135707
ENSG00000162819	BRO1 domain and CAAX motif containing [Source:HGNC Symbol;Acc:HGNC:26512]	BROX	protein_coding	518.072	-0.0403529	0.0793603	-0.508477	0.611119	0.7515	0.0974976	0.0788471	1.23654	0.216258	0.387403	-0.138484	0.0812617	-1.70418	0.088348	0.158297	0.138783	0.0785461	1.7669	0.0772458	0.128671	-0.230134	0.101075	-2.27687	0.0227939	0.0549313	0.0602566	0.10032	0.600643	0.548078	0.670058
ENSG00000138378	signal transducer and activator of transcription 4 [Source:HGNC Symbol;Acc:HGNC:11365]	STAT4	protein_coding	145.461	3.58283	0.414776	8.63801	5.72013e-18	1.23592e-16	3.0847	0.411556	7.49519	6.62008e-14	1.02187e-12	-0.878985	0.412632	-2.13019	0.0331557	0.0679513	-1.26855	0.406905	-3.11757	0.0018235	0.00430331	0.280092	0.47238	0.592937	0.553223	0.681022	-0.0476896	0.469625	-0.101548	0.919115	0.949835
ENSG00000148200	nuclear receptor subfamily 6 group A member 1 [Source:HGNC Symbol;Acc:HGNC:7985]	NR6A1	protein_coding	28.5411	0.237267	0.222243	1.0676	0.2857	0.446366	-0.0228972	0.224359	-0.102056	0.918712	0.95631	1.29554	0.214117	6.05059	1.44315e-09	8.52138e-09	0.936249	0.216076	4.33296	1.47115e-05	4.67812e-05	1.04335	0.260164	4.01038	6.06222e-05	0.00028912	0.824254	0.263951	3.12276	0.00179165	0.00539533
ENSG00000187554	toll like receptor 5 [Source:HGNC Symbol;Acc:HGNC:11851]	TLR5	protein_coding	107.245	-2.44841	0.168893	-14.4968	1.2692e-47	1.65568e-45	-1.68471	0.155322	-10.8465	2.07096e-27	7.87689e-26	1.03943	0.178153	5.83451	5.395e-09	3.00005e-08	0.65244	0.15827	4.12232	3.75073e-05	0.000113614	-0.404899	0.192567	-2.10264	0.035497	0.0800087	0.102459	0.186919	0.548149	0.58359	0.699937
ENSG00000162909	calpain 2 [Source:HGNC Symbol;Acc:HGNC:1479]	CAPN2	protein_coding	2353.83	0.0622465	0.087057	0.715009	0.474603	0.636102	-0.536943	0.0875504	-6.13295	8.62626e-10	8.95651e-09	-0.00666019	0.0890336	-0.0748053	0.94037	0.96563	0.823938	0.0874667	9.42001	4.51044e-21	4.67264e-20	-0.0802634	0.109119	-0.735561	0.461998	0.600632	0.56988	0.109195	5.21894	1.79952e-07	1.08504e-06
ENSG00000143514	tumor protein p53 binding protein 2 [Source:HGNC Symbol;Acc:HGNC:12000]	TP53BP2	protein_coding	835.737	1.09581	0.0962359	11.3867	4.86817e-30	2.65606e-28	1.29092	0.0970861	13.2966	2.42216e-40	1.71899e-38	0.524682	0.0972327	5.39615	6.8086e-08	3.36129e-07	0.0809408	0.095635	0.846351	0.397357	0.507883	0.057098	0.121741	0.469011	0.639061	0.750039	0.386264	0.123022	3.13979	0.00169069	0.00512414
ENSG00000006118	transmembrane protein 132A [Source:HGNC Symbol;Acc:HGNC:31092]	TMEM132A	protein_coding	128.794	1.49863	0.214941	6.97229	3.11833e-12	3.97524e-11	3.74555	0.221299	16.9253	2.92863e-64	6.16444e-62	0.390008	0.206087	1.89244	0.0584324	0.111261	1.67287	0.192802	8.67664	4.07646e-18	3.56339e-17	1.04323	0.265179	3.93405	8.35247e-05	0.000386528	2.8374	0.267046	10.6251	2.27699e-26	8.07983e-25
ENSG00000166928	membrane spanning 4-domains A14 [Source:HGNC Symbol;Acc:HGNC:30706]	MS4A14	protein_coding	330.782	0.276653	0.160876	1.71967	0.0854922	0.175268	0.600806	0.160539	3.74242	0.000182253	0.000887222	0.0488072	0.164315	0.297034	0.766441	0.84909	-0.137545	0.159794	-0.860763	0.389368	0.49943	1.04308	0.19583	5.32649	1.00131e-07	8.2653e-07	0.10083	0.197865	0.509588	0.61034	0.722478
ENSG00000143748	nuclear VCP-like [Source:HGNC Symbol;Acc:HGNC:8070]	NVL	protein_coding	128.016	-0.0730346	0.108848	-0.670976	0.502236	0.660778	0.000419181	0.107872	0.00388592	0.996899	0.998409	-0.0624761	0.111697	-0.559335	0.575933	0.697256	-0.441253	0.109964	-4.01271	6.00247e-05	0.000176091	-0.0577646	0.136802	-0.422249	0.672843	0.776995	-0.466227	0.140658	-3.31462	0.000917673	0.00293897
ENSG00000143771	cornichon family AMPA receptor auxiliary protein 4 [Source:HGNC Symbol;Acc:HGNC:25013]	CNIH4	protein_coding	326.541	0.211313	0.0935225	2.25949	0.0238527	0.0602744	0.680851	0.093524	7.27996	3.33913e-13	4.83209e-12	0.0778481	0.0951036	0.818561	0.413037	0.54679	-0.942806	0.0942723	-10.0009	1.51037e-23	1.79222e-22	0.0995158	0.117879	0.84422	0.398546	0.54116	-0.514646	0.122605	-4.1976	2.69759e-05	0.000116746
ENSG00000131773	KH RNA binding domain containing, signal transduction associated 3 [Source:HGNC Symbol;Acc:HGNC:18117]	KHDRBS3	protein_coding	24.6159	0.576001	0.251826	2.2873	0.0221783	0.0566623	0.120592	0.262484	0.459428	0.645927	0.794298	1.87501	0.234444	7.99767	1.26795e-15	1.2841e-14	2.09898	0.24049	8.72792	2.59391e-18	2.29232e-17	1.04151	0.298877	3.48473	0.00049263	0.00191718	1.83917	0.295857	6.21641	5.08669e-10	4.32466e-09
ENSG00000185842	dynein axonemal heavy chain 14 [Source:HGNC Symbol;Acc:HGNC:2945]	DNAH14	protein_coding	6.32631	-0.50901	0.382301	-1.33144	0.183045	0.319372	-0.103318	0.364295	-0.283611	0.776708	0.87779	1.04602	0.38072	2.74747	0.00600574	0.0145608	0.286428	0.362175	0.790856	0.429028	0.54009	0.428418	0.421473	1.01648	0.309402	0.449081	0.134558	0.420447	0.320036	0.748941	0.830498
ENSG00000143815	lamin B receptor [Source:HGNC Symbol;Acc:HGNC:6518]	LBR	protein_coding	346.539	-0.188889	0.0897095	-2.10556	0.0352426	0.0843974	-0.282396	0.0886208	-3.18657	0.00143972	0.0057598	0.365156	0.0910395	4.01096	6.04721e-05	0.0002077	0.442511	0.0883218	5.01021	5.43702e-07	2.0146e-06	0.218163	0.112777	1.93446	0.0530563	0.112025	0.138558	0.11215	1.23548	0.216654	0.333228
ENSG00000143819	epoxide hydrolase 1 [Source:HGNC Symbol;Acc:HGNC:3401]	EPHX1	protein_coding	1500.88	-0.241761	0.0917079	-2.63621	0.00838387	0.0244924	-1.62796	0.0925723	-17.5859	3.1605e-69	7.91108e-67	0.546982	0.0936497	5.84072	5.19756e-09	2.89808e-08	1.96799	0.0924557	21.2857	1.53984e-100	2.43781e-98	0.26182	0.114443	2.28777	0.0221508	0.0536628	0.995628	0.113897	8.74151	2.30011e-18	4.44265e-17
ENSG00000223547	zinc finger protein 844 [Source:HGNC Symbol;Acc:HGNC:25932]	ZNF844	protein_coding	143.488	-0.154876	0.120322	-1.28718	0.198033	0.338676	-0.11836	0.120288	-0.983972	0.325129	0.512301	1.16802	0.119516	9.77292	1.47144e-22	2.44225e-21	0.941469	0.117529	8.01053	1.14215e-15	8.54099e-15	1.03991	0.144892	7.17713	7.119e-13	1.29375e-11	0.743683	0.147225	5.05132	4.38768e-07	2.51775e-06
ENSG00000117318	inhibitor of DNA binding 3, HLH protein [Source:HGNC Symbol;Acc:HGNC:5362]	ID3	protein_coding	15.6748	-0.487963	0.321604	-1.51728	0.129196	0.242855	0.33315	0.305301	1.09122	0.275177	0.458002	0.951638	0.321942	2.95593	0.00311724	0.00800285	-0.837686	0.310113	-2.70123	0.00690835	0.0146747	1.03781	0.364963	2.84361	0.00446057	0.0134628	0.310159	0.366302	0.846732	0.397145	0.530758
ENSG00000143751	SDE2 telomere maintenance homolog [Source:HGNC Symbol;Acc:HGNC:26643]	SDE2	protein_coding	197.427	0.493649	0.0892443	5.53143	3.17623e-08	2.53135e-07	0.395619	0.0898949	4.4009	1.07803e-05	6.60332e-05	-0.129195	0.0898031	-1.43864	0.150252	0.246228	-0.246026	0.0894051	-2.75181	0.00592662	0.0127531	0.197635	0.114513	1.72586	0.084372	0.163062	0.0450707	0.117501	0.383579	0.701291	0.79485
ENSG00000182827	acyl-CoA binding domain containing 3 [Source:HGNC Symbol;Acc:HGNC:15453]	ACBD3	protein_coding	578.126	-0.209062	0.0678915	-3.07935	0.00207451	0.0071132	-0.396364	0.0679211	-5.83566	5.35787e-09	5.10776e-08	0.229627	0.0692477	3.31602	0.000913091	0.00259286	0.222086	0.068186	3.25706	0.00112572	0.00274872	0.179786	0.0852415	2.10914	0.0349324	0.0788947	-0.252687	0.0866866	-2.91495	0.00355744	0.00998854
ENSG00000188229	tubulin beta 4B class IVb [Source:HGNC Symbol;Acc:HGNC:20771]	TUBB4B	protein_coding	2012.36	0.217335	0.0720693	3.01563	0.00256442	0.00854151	0.0892311	0.0728466	1.22492	0.220606	0.3927	1.7215	0.0730817	23.5557	1.09611e-122	7.00113e-120	0.480052	0.0724725	6.62392	3.49791e-11	1.91014e-10	1.03647	0.089996	11.5168	1.08561e-30	1.18015e-28	0.459493	0.0913079	5.03235	4.84504e-07	2.75713e-06
ENSG00000171943	SLIT-ROBO Rho GTPase activating protein 2C [Source:HGNC Symbol;Acc:HGNC:30584]	SRGAP2C	protein_coding	45.6111	0.525226	0.203972	2.57499	0.0100243	0.0286621	-0.135918	0.199973	-0.679679	0.496708	0.676807	0.707278	0.19985	3.53904	0.00040158	0.00120774	0.755862	0.196585	3.84497	0.000120569	0.000339406	1.03587	0.246833	4.19664	2.70904e-05	0.000140765	0.953136	0.240328	3.96599	7.30931e-05	0.000291287
ENSG00000175931	ubiquitin conjugating enzyme E2 O [Source:HGNC Symbol;Acc:HGNC:29554]	UBE2O	protein_coding	226.294	0.231623	0.0844866	2.74153	0.00611532	0.0185297	0.312953	0.0843621	3.70964	0.000207553	0.000999093	0.987446	0.0820651	12.0325	2.39881e-33	7.1436e-32	0.998004	0.0799917	12.4763	1.00495e-35	2.12983e-34	1.0358	0.102029	10.152	3.2461e-24	2.01472e-22	1.07475	0.102924	10.4422	1.59116e-25	5.349e-24
ENSG00000177917	ADP ribosylation factor like GTPase 6 interacting protein 6 [Source:HGNC Symbol;Acc:HGNC:24048]	ARL6IP6	protein_coding	211.776	0.760839	0.108732	6.99741	2.6074e-12	3.35099e-11	0.251267	0.108679	2.31201	0.0207769	0.0598617	0.664225	0.107178	6.19743	5.73926e-10	3.54834e-09	0.158315	0.107442	1.47349	0.140619	0.216354	1.03548	0.135649	7.63354	2.28394e-14	4.98989e-13	0.517409	0.137146	3.7727	0.000161493	0.000603334
ENSG00000143801	presenilin 2 [Source:HGNC Symbol;Acc:HGNC:9509]	PSEN2	protein_coding	309.601	-0.282919	0.0873518	-3.23885	0.00120014	0.00437539	-0.126656	0.0862809	-1.46795	0.142119	0.2849	-0.0418344	0.0899685	-0.464989	0.641939	0.751764	0.485205	0.0856428	5.66545	1.46637e-08	6.36847e-08	0.0616873	0.109257	0.564607	0.572341	0.697709	0.405785	0.107951	3.75897	0.000170616	0.000634857
ENSG00000163050	coenzyme Q8A [Source:HGNC Symbol;Acc:HGNC:16812]	COQ8A	protein_coding	279.167	-1.02104	0.0932517	-10.9493	6.69735e-28	3.18353e-26	-0.880859	0.0920777	-9.56648	1.10609e-21	3.07628e-20	0.17149	0.0975592	1.7578	0.0787813	0.143516	0.602264	0.09275	6.49341	8.39162e-11	4.44999e-10	-0.00192515	0.113189	-0.0170083	0.98643	0.99342	0.0412127	0.113123	0.364319	0.71562	0.805214
ENSG00000143776	CDC42 binding protein kinase alpha [Source:HGNC Symbol;Acc:HGNC:1737]	CDC42BPA	protein_coding	159.302	-0.153512	0.118753	-1.29271	0.196113	0.336188	-0.0847703	0.117076	-0.724064	0.469026	0.652382	-0.236361	0.122494	-1.92958	0.0536594	0.103395	0.294671	0.116573	2.52778	0.0114786	0.0233467	-0.156824	0.149435	-1.04945	0.293972	0.431998	0.0769416	0.147448	0.521821	0.601795	0.715501
ENSG00000143740	synaptosome associated protein 47 [Source:HGNC Symbol;Acc:HGNC:30669]	SNAP47	protein_coding	101.081	-0.144082	0.113652	-1.26775	0.204888	0.347936	0.0509839	0.11229	0.454037	0.649802	0.796805	0.48656	0.114041	4.26653	1.98535e-05	7.33732e-05	0.526554	0.109655	4.8019	1.57168e-06	5.56109e-06	0.245892	0.140647	1.7483	0.0804128	0.156847	0.472216	0.140354	3.36445	0.000766959	0.00250024
ENSG00000081692	jumonji domain containing 4 [Source:HGNC Symbol;Acc:HGNC:25724]	JMJD4	protein_coding	89.5797	0.147933	0.132275	1.11837	0.263407	0.420705	0.262084	0.132033	1.98498	0.0471465	0.119564	0.116133	0.133813	0.867877	0.385462	0.519077	0.0612241	0.130646	0.468625	0.639338	0.732372	-0.0896124	0.167411	-0.535283	0.592454	0.714314	0.147507	0.16751	0.880584	0.378543	0.51263
ENSG00000143761	ADP ribosylation factor 1 [Source:HGNC Symbol;Acc:HGNC:652]	ARF1	protein_coding	3447.17	0.482364	0.0378757	12.7355	3.75621e-37	2.97581e-35	0.38778	0.0379485	10.2186	1.63707e-24	5.40526e-23	-0.232688	0.0386159	-6.02572	1.6836e-09	9.85943e-09	-0.156178	0.0378459	-4.12669	3.6803e-05	0.000111699	0.0493476	0.0480693	1.02659	0.304612	0.44354	0.0120593	0.0483351	0.249494	0.802979	0.869444
ENSG00000143793	chromosome 1 open reading frame 35 [Source:HGNC Symbol;Acc:HGNC:19032]	C1orf35	protein_coding	64.5468	-0.439321	0.157798	-2.78407	0.00536818	0.0164963	-0.176929	0.156844	-1.12806	0.259295	0.439345	0.133677	0.162983	0.820193	0.412106	0.54587	-0.409102	0.160777	-2.54453	0.0109426	0.0223424	0.0463404	0.19167	0.241772	0.808957	0.878398	-0.293124	0.196695	-1.49024	0.13616	0.229887
ENSG00000162910	mitochondrial ribosomal protein L55 [Source:HGNC Symbol;Acc:HGNC:16686]	MRPL55	protein_coding	110.494	-0.493494	0.126381	-3.90481	9.42977e-05	0.000431338	-0.183596	0.123239	-1.48976	0.136288	0.275866	0.576073	0.128783	4.4732	7.70585e-06	3.02405e-05	0.349388	0.122771	2.84586	0.0044292	0.00977251	0.196752	0.152694	1.28853	0.19756	0.319938	0.432412	0.151162	2.86059	0.00422854	0.0116834
ENSG00000167291	TBC1 domain family member 16 [Source:HGNC Symbol;Acc:HGNC:28356]	TBC1D16	protein_coding	619.522	0.36044	0.100231	3.5961	0.000323021	0.0013309	0.573342	0.0997496	5.74781	9.04057e-09	8.41077e-08	0.596353	0.101441	5.8788	4.13249e-09	2.33301e-08	0.308576	0.0987958	3.12337	0.00178793	0.0042253	1.03407	0.124301	8.31906	8.86619e-17	2.56919e-15	0.811579	0.124522	6.51753	7.14729e-11	6.67693e-10
ENSG00000165655	zinc finger protein 503 [Source:HGNC Symbol;Acc:HGNC:23589]	ZNF503	protein_coding	31.794	-0.683433	0.229183	-2.98205	0.00286328	0.00941972	-0.424347	0.214975	-1.97393	0.0483892	0.121947	1.46798	0.227422	6.45487	1.08313e-10	7.20129e-10	0.894081	0.211803	4.22129	2.42911e-05	7.53675e-05	1.03346	0.257612	4.0117	6.02821e-05	0.000287728	0.773364	0.253394	3.05201	0.00227311	0.00667483
ENSG00000179604	CDC42 effector protein 4 [Source:HGNC Symbol;Acc:HGNC:17147]	CDC42EP4	protein_coding	121.903	0.120871	0.109736	1.10147	0.270693	0.429849	0.0286355	0.107605	0.266116	0.79015	0.886289	1.2902	0.10537	12.2445	1.79726e-34	5.64249e-33	0.954914	0.10317	9.25572	2.12786e-20	2.12131e-19	1.03216	0.130369	7.9172	2.42926e-15	5.94456e-14	1.07051	0.128934	8.30278	1.01701e-16	1.6956e-15
ENSG00000168159	ring finger protein 187 [Source:HGNC Symbol;Acc:HGNC:27146]	RNF187	protein_coding	541.793	-0.648905	0.0888205	-7.30581	2.75608e-13	3.91951e-12	-0.492567	0.087644	-5.62009	1.90863e-08	1.71038e-07	0.626454	0.090739	6.90391	5.05892e-12	3.8092e-11	0.524687	0.087629	5.98759	2.12971e-09	9.97691e-09	0.190165	0.110048	1.72801	0.0839861	0.162404	0.396876	0.109131	3.63668	0.000276173	0.000987938
ENSG00000243477	N-acetyltransferase 6 [Source:HGNC Symbol;Acc:HGNC:30252]	NAT6	protein_coding	22.2083	-1.0774	0.266032	-4.04989	5.12413e-05	0.000245319	-0.179456	0.242262	-0.740754	0.458842	0.644108	0.860193	0.272208	3.16006	0.00157735	0.0042935	0.720802	0.238505	3.02217	0.0025097	0.0057748	1.03111	0.293068	3.51833	0.000434279	0.00170864	0.7643	0.289049	2.64419	0.00818871	0.0209329
ENSG00000168118	RAB4A, member RAS oncogene family [Source:HGNC Symbol;Acc:HGNC:9781]	RAB4A	protein_coding	240.084	-0.334123	0.0849936	-3.93115	8.454e-05	0.000389787	-0.584275	0.0823634	-7.09387	1.30415e-12	1.7947e-11	0.39786	0.086542	4.59731	4.27984e-06	1.73045e-05	0.354988	0.0830414	4.27483	1.91283e-05	5.99718e-05	0.0686344	0.105372	0.651352	0.514819	0.648386	0.0237672	0.102711	0.2314	0.817004	0.878876
ENSG00000154429	centriole, cilia and spindle associated protein [Source:HGNC Symbol;Acc:HGNC:29578]	CCSAP	protein_coding	346.092	-0.644166	0.0906903	-7.10292	1.22151e-12	1.61534e-11	-0.583361	0.0898294	-6.4941	8.35333e-11	9.62843e-10	0.319575	0.0932152	3.42835	0.000607259	0.00177361	-0.174173	0.0913061	-1.90757	0.0564463	0.0980453	0.237042	0.111963	2.11714	0.0342476	0.0777005	-0.494107	0.113983	-4.33493	1.45807e-05	6.59212e-05
ENSG00000177432	nucleosome assembly protein 1 like 5 [Source:HGNC Symbol;Acc:HGNC:19968]	NAP1L5	protein_coding	10.1496	1.15859	0.381007	3.04085	0.00235911	0.00795849	0.296121	0.36441	0.812603	0.416446	0.605623	0.656121	0.365899	1.79318	0.0729447	0.134323	-0.116212	0.362664	-0.320439	0.748635	0.8199	1.03107	0.439476	2.34613	0.0189693	0.0470416	0.530475	0.422972	1.25416	0.209783	0.324792
ENSG00000135776	ATP binding cassette subfamily B member 10 [Source:HGNC Symbol;Acc:HGNC:41]	ABCB10	protein_coding	281.342	0.0174829	0.0838707	0.208451	0.834877	0.902728	-0.057325	0.08292	-0.691329	0.489359	0.670307	-0.0686274	0.0856624	-0.801138	0.423052	0.556726	-0.315072	0.0838761	-3.7564	0.000172374	0.000474355	0.13198	0.106038	1.24465	0.213261	0.339059	-0.0432065	0.106192	-0.406871	0.684103	0.781283
ENSG00000153165	RANBP2-like and GRIP domain containing 3 [Source:HGNC Symbol;Acc:HGNC:32416]	RGPD3	protein_coding	7.20142	0.637508	0.357452	1.78348	0.0745079	0.156844	0.100813	0.363233	0.277545	0.781362	0.880602	-0.299039	0.357257	-0.837041	0.402569	0.535975	0.0946605	0.360477	0.262598	0.792861	0.853251	1.03011	0.403121	2.55533	0.0106088	0.0285593	0.529358	0.411185	1.28739	0.197957	0.310426
[truncated: 10,790 more rows]
